# Supplementary material for: Exploring 2-Sulfonylpyrimidine Warheads as Acrylamide Surrogates for Targeted Covalent Inhibition: A BTK Story
Source: J Med Chem. 2024 Aug 9;67(16):13572–93. doi: 10.1021/acs.jmedchem.3c01927 (PMC11345841; doi:10.1021/acs.jmedchem.3c01927)
Supplement: Supplementary file 2 — jm3c01927_si_002.xlsx [file jm3c01927_si_002.xlsx]

## Sheet: Table S2A
		Ibrutinib	8a (RSM-171)	8b (RSM-212)	8c (RSM-258)	8d (RSM-259)
Entry	Gene Symbol	%Control @1000nM	%Control @1000nM	%Control @1000nM	%Control @1000nM	%Control @1000nM
1	ABL1(E255K)-phosphorylated	64	76	81	81	90
2	ABL1(F317I)-nonphosphorylated	52	81	82	98	85
3	ABL1(F317I)-phosphorylated	73	90	79	88	90
4	ABL1(F317L)-nonphosphorylated	32	76	70	90	54
5	ABL1(F317L)-phosphorylated	37	52	53	86	76
6	ABL1(H396P)-nonphosphorylated	14	61	69	55	42
7	ABL1(H396P)-phosphorylated	80	84	92	77	79
8	ABL1(M351T)-phosphorylated	65	65	66	77	74
9	ABL1(Q252H)-nonphosphorylated	13	38	65	36	26
10	ABL1(Q252H)-phosphorylated	94	98	92	92	93
11	ABL1(T315I)-nonphosphorylated	93	82	76	84	77
12	ABL1(T315I)-phosphorylated	79	70	68	72	85
13	ABL1(Y253F)-phosphorylated	77	83	78	81	80
14	ABL1-nonphosphorylated	8.5	47	65	45	33
15	ABL1-phosphorylated	60	80	79	57	55
16	ABL2	41	70	79	98	89
17	ALK	94	80	100	69	83
18	ALK(C1156Y)	98	85	90	90	88
19	ALK(L1196M)	100	95	92	77	79
20	AXL	75	100	100	100	97
21	BLK	0.05	0.1	0.4	0.2	0
22	BMX	41	38	53	69	61
23	BRK	1.3	15	42	54	15
24	BTK	0	0.1	0.75	18	0
25	CSF1R	80	92	92	96	99
26	CSF1R-autoinhibited	77	88	84	97	86
27	CSK	4.5	6.6	26	30	8.1
28	CTK	80	67	88	74	77
29	DDR1	78	83	60	64	64
30	DDR2	97	92	91	75	82
31	EGFR	0.2	53	33	43	17
32	EGFR(E746-A750del)	11	99	84	100	85
33	EGFR(G719C)	1.1	34	2.8	7.5	0.65
34	EGFR(G719S)	0.6	96	85	94	78
35	EGFR(L747-E749del, A750P)	3.1	83	73	67	52
36	EGFR(L747-S752del, P753S)	5.5	94	95	100	42
37	EGFR(L747-T751del,Sins)	2.6	70	65	74	30
38	EGFR(L858R)	1.9	83	74	66	41
39	EGFR(L858R,T790M)	10	91	79	87	59
40	EGFR(L861Q)	0.75	82	57	82	29
41	EGFR(S752-I759del)	2	100	82	100	69
42	EGFR(T790M)	0.45	70	42	73	19
43	EPHA1	72	81	56	92	66
44	EPHA2	100	88	99	98	98
45	EPHA3	76	81	77	77	84
46	EPHA4	91	100	98	100	100
47	EPHA5	96	95	100	100	100
48	EPHA6	77	100	92	87	97
49	EPHA7	95	97	93	97	99
50	EPHA8	69	82	77	88	93
51	EPHB1	90	93	88	91	91
52	EPHB2	100	84	91	98	99
53	EPHB3	98	100	97	78	100
54	EPHB4	100	100	98	86	100
55	EPHB6	18	24	8.9	72	34
56	ERBB2	0	53	41	48	5.5
57	ERBB3	0	0	2.3	39	8.9
58	ERBB4	0.05	64	0.55	5.2	0.1
59	FAK	100	99	100	96	100
60	FER	100	100	90	100	100
61	FES	100	100	100	96	100
62	FGFR1	33	77	49	86	78
63	FGFR2	39	85	86	80	74
64	FGFR3	48	92	95	96	99
65	FGFR3(G697C)	40	97	84	90	87
66	FGFR4	96	97	92	91	100
67	FGR	5.3	8.6	26	19	16
68	FLT1	72	93	98	100	100
69	FLT3	33	54	80	93	65
70	FLT3(D835H)	36	68	74	96	83
71	FLT3(D835V)	9.9	30	48	56	23
72	FLT3(D835Y)	49	45	67	99	59
73	FLT3(ITD)	72	91	100	100	94
74	FLT3(ITD,D835V)	77	78	93	69	70
75	FLT3(ITD,F691L)	100	96	96	100	100
76	FLT3(K663Q)	44	58	73	100	80
77	FLT3(N841I)	19	59	62	73	56
78	FLT3(R834Q)	61	70	83	99	90
79	FLT3-autoinhibited	97	79	90	100	100
80	FLT4	27	88	89	100	94
81	FRK	9.3	48	79	76	43
82	FYN	9.6	17	26	40	15
83	HCK	5.2	6.5	16	28	12
84	IGF1R	96	100	94	92	100
85	INSR	100	95	95	100	100
86	INSRR	96	94	96	87	88
87	ITK	15	84	71	88	81
88	JAK1(JH1domain-catalytic)	94	94	97	100	100
89	JAK1(JH2domain-pseudokinase)	95	100	99	99	100
90	JAK2(JH1domain-catalytic)	100	87	82	83	86
91	JAK3(JH1domain-catalytic)	5.5	100	100	100	73
92	KIT	41	61	71	93	99
93	KIT(A829P)	66	84	70	73	63
94	KIT(D816H)	100	87	98	55	50
95	KIT(D816V)	86	74	85	85	84
96	KIT(L576P)	32	44	56	64	45
97	KIT(V559D)	27	37	75	70	60
98	KIT(V559D,T670I)	68	68	92	34	79
99	KIT(V559D,V654A)	96	90	86	97	94
100	KIT-autoinhibited	88	100	90	94	100
101	LCK	1.4	2	8.3	25	4
102	LTK	81	93	94	100	100
103	LYN	16	21	49	72	43
104	MERTK	38	60	67	71	49
105	MET	100	100	100	100	100
106	MET(M1250T)	96	88	96	96	100
107	MET(Y1235D)	96	100	94	100	91
108	MST1R	85	100	96	98	100
109	MUSK	95	88	92	73	98
110	PDGFRA	49	72	90	91	78
111	PDGFRB	25	27	68	87	77
112	PYK2	100	92	85	81	100
113	RET	12	56	56	84	31
114	RET(M918T)	14	53	49	87	32
115	RET(V804L)	86	89	90	100	93
116	RET(V804M)	100	93	90	100	100
117	ROS1	97	93	86	100	100
118	SRC	8.2	17	60	66	43
119	SRMS	0	16	27	32	6.5
120	SYK	91	84	78	100	89
121	TEC	20	27	32	53	40
122	TIE1	57	89	77	60	69
123	TIE2	42	91	72	90	74
124	TNK1	93	91	88	81	97
125	TNK2	28	96	100	94	100
126	TRKA	85	97	89	93	83
127	TRKB	92	75	99	77	87
128	TRKC	95	78	78	77	92
129	TXK	8.7	14	11	12	10
130	TYK2(JH1domain-catalytic)	95	89	95	100	100
131	TYK2(JH2domain-pseudokinase)	88	92	96	100	96
132	TYRO3	34	40	33	40	32
133	VEGFR2	71	90	90	94	88
134	YES	2.4	8.1	16	25	11
135	ZAP70	92	92	94	100	100

## Sheet: Table S2B
i		Ibrutinib	8a (RSM-171)	8b (RSM-212)	8c (RSM-258)	8d (RSM-259)						ii	Ibrutinib (Buhimschi et al. 2018)			iv	8a-Ib % difference	8b-Ib % difference	8c-Ib % difference	8d-ib % difference
Entry	Gene Symbol	%Control @1000nM	%Control @1000nM	%Control @1000nM	%Control @1000nM	%Control @1000nM							%Control @1000nM
1	BTK	0	0.1	0.75	18	0							0				0.1	0.75	18	0
2	ERBB2	0	53	41	48	5.5							0				53	41	48	5.5
3	ERBB3	0	0	2.3	39	8.9							0				0	2.3	39	8.9
4	SRMS	0	16	27	32	6.5							0				16	27	32	6.5
5	BLK	0.05	0.1	0.4	0.2	0							0.1				0.05	0.35	0.15	-0.05
6	ERBB4	0.05	64	0.55	5.2	0.1							0				63.95	0.5	5.15	0.05
7	EGFR	0.2	53	33	43	17							0				52.8	32.8	42.8	16.8	<= wt EGFR
8	EGFR(T790M)	0.45	70	42	73	19							0.15				69.55	41.55	72.55	18.55	<= mut EGFR
9	EGFR(G719S)	0.6	96	85	94	78							0.45				95.4	84.4	93.4	77.4	<= mut EGFR
10	EGFR(L861Q)	0.75	82	57	82	29							0.1				81.25	56.25	81.25	28.25	<= mut EGFR
11	EGFR(G719C)	1.1	34	2.8	7.5	0.65							0.35				32.9	1.7	6.4	-0.45	<= mut EGFR
12	BRK	1.3	15	42	54	15							1.4				13.7	40.7	52.7	13.7
13	LCK	1.4	2	8.3	25	4							0.2				0.6	6.9	23.6	2.6
14	EGFR(L858R)	1.9	83	74	66	41							1.4				81.1	72.1	64.1	39.1	<= mut EGFR
15	EGFR(S752-I759del)	2	100	82	100	69							0				98	80	98	67	<= mut EGFR
16	YES	2.4	8.1	16	25	11							2.6				5.7	13.6	22.6	8.6
17	EGFR(L747-T751del,Sins)	2.6	70	65	74	30							1.4				67.4	62.4	71.4	27.4	<= mut EGFR
18	EGFR(L747-E749del, A750P)	3.1	83	73	67	52							0.3				79.9	69.9	63.9	48.9	<= mut EGFR
19	CSK	4.5	6.6	26	30	8.1							2.4				2.1	21.5	25.5	3.6
20	HCK	5.2	6.5	16	28	12							0.3				1.3	10.8	22.8	6.8
21	FGR	5.3	8.6	26	19	16							10				3.3	20.7	13.7	10.7
22	EGFR(L747-S752del, P753S)	5.5	94	95	100	42							12				88.5	89.5	94.5	36.5	<= mut EGFR
23	JAK3(JH1domain-catalytic)	5.5	100	100	100	73							0				94.5	94.5	94.5	67.5	<= JAK3
24	SRC	8.2	17	60	66	43							3.2				8.8	51.8	57.8	34.8
25	ABL1-nonphosphorylated	8.5	47	65	45	33							9				38.5	56.5	36.5	24.5
26	TXK	8.7	14	11	12	10							3.8				5.3	2.3	3.3	1.3
27	FRK	9.3	48	79	76	43							11				38.7	69.7	66.7	33.7
28	FYN	9.6	17	26	40	15							5.3				7.4	16.4	30.4	5.4
29	FLT3(D835V)	9.9	30	48	56	23							1.9				20.1	38.1	46.1	13.1
30	EGFR(L858R,T790M)	10	91	79	87	59							6.9				81	69	77	49	<= mut EGFR
31	EGFR(E746-A750del)	11	99	84	100	85							5.1				88	73	89	74	<= mut EGFR
32	RET	12	56	56	84	31							9.3				44	44	72	19
33	ABL1(Q252H)-nonphosphorylated	13	38	65	36	26							6.4				25	52	23	13
34	ABL1(H396P)-nonphosphorylated	14	61	69	55	42							18				47	55	41	28
35	RET(M918T)	14	53	49	87	32							14				39	35	73	18
36	ITK	15	84	71	88	81							6.8				69	56	73	66	<= ITK
37	LYN	16	21	49	72	43							9.5				5	33	56	27
38	EPHB6	18	24	8.9	72	34							8.6				6	-9.1	54	16
39	FLT3(N841I)	19	59	62	73	56							31				40	43	54	37
40	TEC	20	27	32	53	40							1.9				7	12	33	20
41	PDGFRB	25	27	68	87	77							35				2	43	62	52
42	FLT4	27	88	89	100	94							38				61	62	73	67
43	KIT(V559D)	27	37	75	70	60							31				10	48	43	33
44	TNK2	28	96	100	94	100							35				68	72	66	72
45	ABL1(F317L)-nonphosphorylated	32	76	70	90	54							25				44	38	58	22
46	KIT(L576P)	32	44	56	64	45							42				12	24	32	13
47	FGFR1	33	77	49	86	78							42				44	16	53	45
48	FLT3	33	54	80	93	65							26				21	47	60	32
49	TYRO3	34	40	33	40	32							96				6	-1	6	-2
50	FLT3(D835H)	36	68	74	96	83							18				32	38	60	47
51	ABL1(F317L)-phosphorylated	37	52	53	86	76							49				15	16	49	39
52	MERTK	38	60	67	71	49							74				22	29	33	11
53	FGFR2	39	85	86	80	74							42				46	47	41	35
54	FGFR3(G697C)	40	97	84	90	87							35				57	44	50	47
55	ABL2	41	70	79	98	89							43				29	38	57	48
56	BMX	41	38	53	69	61							38				-3	12	28	20
57	KIT	41	61	71	93	99							57				20	30	52	58
58	TIE2	42	91	72	90	74							58				49	30	48	32
59	FLT3(K663Q)	44	58	73	100	80							38				14	29	56	36
60	FGFR3	48	92	95	96	99							45				44	47	48	51
61	FLT3(D835Y)	49	45	67	99	59							44				-4	18	50	10
62	PDGFRA	49	72	90	91	78							48				23	41	42	29
63	ABL1(F317I)-nonphosphorylated	52	81	82	98	85							30				29	30	46	33
64	TIE1	57	89	77	60	69							61				32	20	3	12
65	ABL1-phosphorylated	60	80	79	57	55							69				20	19	-3	-5
66	FLT3(R834Q)	61	70	83	99	90							54				9	22	38	29
67	ABL1(E255K)-phosphorylated	64	76	81	81	90							71				12	17	17	26
68	ABL1(M351T)-phosphorylated	65	65	66	77	74							85				0	1	12	9
69	KIT(A829P)	66	84	70	73	63							21				18	4	7	-3
70	KIT(V559D,T670I)	68	68	92	34	79							94				0	24	-34	11
71	EPHA8	69	82	77	88	93							78				13	8	19	24
72	VEGFR2	71	90	90	94	88							59				19	19	23	17
73	EPHA1	72	81	56	92	66							83				9	-16	20	-6
74	FLT1	72	93	98	100	100							61				21	26	28	28
75	FLT3(ITD)	72	91	100	100	94							55				19	28	28	22
76	ABL1(F317I)-phosphorylated	73	90	79	88	90							67				17	6	15	17
77	AXL	75	100	100	100	97							73				25	25	25	22
78	EPHA3	76	81	77	77	84							89				5	1	1	8
79	ABL1(Y253F)-phosphorylated	77	83	78	81	80							49				6	1	4	3
80	CSF1R-autoinhibited	77	88	84	97	86							85				11	7	20	9
81	EPHA6	77	100	92	87	97							100				23	15	10	20
82	FLT3(ITD,D835V)	77	78	93	69	70							58				1	16	-8	-7
83	DDR1	78	83	60	64	64							90				5	-18	-14	-14
84	ABL1(T315I)-phosphorylated	79	70	68	72	85							99				-9	-11	-7	6
85	ABL1(H396P)-phosphorylated	80	84	92	77	79							77				4	12	-3	-1
86	CSF1R	80	92	92	96	99							98				12	12	16	19
87	CTK	80	67	88	74	77							66				-13	8	-6	-3
88	LTK	81	93	94	100	100							91				12	13	19	19
89	MST1R	85	100	96	98	100							89				15	11	13	15
90	TRKA	85	97	89	93	83							67				12	4	8	-2
91	KIT(D816V)	86	74	85	85	84							97				-12	-1	-1	-2
92	RET(V804L)	86	89	90	100	93							93				3	4	14	7
93	KIT-autoinhibited	88	100	90	94	100							86				12	2	6	12
94	TYK2(JH2domain-pseudokinase)	88	92	96	100	96							69				4	8	12	8
95	EPHB1	90	93	88	91	91							99				3	-2	1	1
96	EPHA4	91	100	98	100	100							100				9	7	9	9
97	SYK	91	84	78	100	89							91				-7	-13	9	-2
98	TRKB	92	75	99	77	87							82				-17	7	-15	-5
99	ZAP70	92	92	94	100	100							77				0	2	8	8
100	ABL1(T315I)-nonphosphorylated	93	82	76	84	77							100				-11	-17	-9	-16
101	TNK1	93	91	88	81	97							23				-2	-5	-12	4
102	ABL1(Q252H)-phosphorylated	94	98	92	92	93							67				4	-2	-2	-1
103	ALK	94	80	100	69	83							83				-14	6	-25	-11
104	JAK1(JH1domain-catalytic)	94	94	97	100	100							100				0	3	6	6
105	EPHA7	95	97	93	97	99							100				2	-2	2	4
106	JAK1(JH2domain-pseudokinase)	95	100	99	99	100							91				5	4	4	5
107	MUSK	95	88	92	73	98							85				-7	-3	-22	3
108	TRKC	95	78	78	77	92							83				-17	-17	-18	-3
109	TYK2(JH1domain-catalytic)	95	89	95	100	100							89				-6	0	5	5
110	EPHA5	96	95	100	100	100							100				-1	4	4	4
111	FGFR4	96	97	92	91	100							100				1	-4	-5	4
112	IGF1R	96	100	94	92	100							100				4	-2	-4	4
113	INSRR	96	94	96	87	88							96				-2	0	-9	-8
114	KIT(V559D,V654A)	96	90	86	97	94							91				-6	-10	1	-2
115	MET(M1250T)	96	88	96	96	100							56				-8	0	0	4
116	MET(Y1235D)	96	100	94	100	91							87				4	-2	4	-5
117	DDR2	97	92	91	75	82							100				-5	-6	-22	-15
118	FLT3-autoinhibited	97	79	90	100	100							94				-18	-7	3	3
119	ROS1	97	93	86	100	100							97				-4	-11	3	3
120	ALK(C1156Y)	98	85	90	90	88							91				-13	-8	-8	-10
121	EPHB3	98	100	97	78	100							89				2	-1	-20	2
122	ALK(L1196M)	100	95	92	77	79							96				-5	-8	-23	-21
123	EPHA2	100	88	99	98	98							96				-12	-1	-2	-2
124	EPHB2	100	84	91	98	99							100				-16	-9	-2	-1
125	EPHB4	100	100	98	86	100							100				0	-2	-14	0
126	FAK	100	99	100	96	100							93				-1	0	-4	0
127	FER	100	100	90	100	100							95				0	-10	0	0
128	FES	100	100	100	96	100							100				0	0	-4	0
129	FLT3(ITD,F691L)	100	96	96	100	100							83				-4	-4	0	0
130	INSR	100	95	95	100	100							87				-5	-5	0	0
131	JAK2(JH1domain-catalytic)	100	87	82	83	86							87				-13	-18	-17	-14
132	KIT(D816H)	100	87	98	55	50							78				-13	-2	-45	-50
133	MET	100	100	100	100	100							83				0	0	0	0
134	PYK2	100	92	85	81	100							85				-8	-15	-19	0
135	RET(V804M)	100	93	90	100	100							72				-7	-10	0	0
	iii

## Sheet: Table S2C
DiscoveRx Gene Symbol	Entrez Gene Symbol	Ibrutinib, Percent of Control
BTK	BTK	0
EGFR	EGFR	0
EGFR(S752-I759del)	EGFR	0
ERBB2	ERBB2	0
ERBB3	ERBB3	0
ERBB4	ERBB4	0
JAK3(JH1domain-catalytic)	JAK3	0
SRMS	SRMS	0
BLK	BLK	0.1
EGFR(L861Q)	EGFR	0.1
EGFR(T790M)	EGFR	0.15
LCK	LCK	0.2
EGFR(L747-E749del, A750P)	EGFR	0.3
HCK	HCK	0.3
EGFR(G719C)	EGFR	0.35
EGFR(G719S)	EGFR	0.45
MKK7	MAP2K7	0.7
PFCDPK1(P.falciparum)	CDPK1	0.75
MEK5	MAP2K5	0.8
BRK	PTK6	1.4
EGFR(L747-T751del,Sins)	EGFR	1.4
EGFR(L858R)	EGFR	1.4
FLT3(D835V)	FLT3	1.9
TEC	TEC	1.9
CSK	CSK	2.4
YES	YES1	2.6
SRC	SRC	3.2
RIPK2	RIPK2	3.7
TXK	TXK	3.8
EGFR(E746-A750del)	EGFR	5.1
FYN	FYN	5.3
ABL1(Q252H)-nonphosphorylated	ABL1	6.4
ITK	ITK	6.8
EGFR(L858R,T790M)	EGFR	6.9
EPHB6	EPHB6	8.6
ABL1-nonphosphorylated	ABL1	9
RET	RET	9.3
LYN	LYN	9.5
FGR	FGR	10
FRK	FRK	11
EGFR(L747-S752del, P753S)	EGFR	12
MEK1	MAP2K1	14
RET(M918T)	RET	14
RIPK5	DSTYK	15
ABL1(H396P)-nonphosphorylated	ABL1	18
FLT3(D835H)	FLT3	18
KIT(A829P)	KIT	21
MEK2	MAP2K2	21
TNK1	TNK1	23
ABL1(F317L)-nonphosphorylated	ABL1	25
FLT3	FLT3	26
ABL1(F317I)-nonphosphorylated	ABL1	30
FLT3(N841I)	FLT3	31
KIT(V559D)	KIT	31
FGFR3(G697C)	FGFR3	35
PDGFRB	PDGFRB	35
TNK2	TNK2	35
BMX	BMX	38
ERN1	ERN1	38
FLT3(K663Q)	FLT3	38
FLT4	FLT4	38
ZAK	ZAK	38
TTK	TTK	40
LIMK1	LIMK1	41
LOK	STK10	41
FGFR1	FGFR1	42
FGFR2	FGFR2	42
KIT(L576P)	KIT	42
ABL2	ABL2	43
CSNK1E	CSNK1E	44
FLT3(D835Y)	FLT3	44
FGFR3	FGFR3	45
NDR2	STK38L	48
PDGFRA	PDGFRA	48
ABL1(F317L)-phosphorylated	ABL1	49
ABL1(Y253F)-phosphorylated	ABL1	49
YANK2	STK32B	49
MKNK2	MKNK2	50
MAP3K15	MAP3K15	53
TNNI3K	TNNI3K	53
ASK2	MAP3K6	54
FLT3(R834Q)	FLT3	54
MAP3K2	MAP3K2	54
SRPK1	SRPK1	54
TRPM6	TRPM6	54
FLT3(ITD)	FLT3	55
STK35	STK35	55
MET(M1250T)	MET	56
KIT	KIT	57
FLT3(ITD,D835V)	FLT3	58
LZK	MAP3K13	58
TIE2	TEK	58
BRAF(V600E)	BRAF	59
VEGFR2	KDR	59
STK36	STK36	60
FLT1	FLT1	61
TIE1	TIE1	61
WNK2	WNK2	65
CDK2	CDK2	66
CTK	MATK	66
LATS2	LATS2	66
ABL1(F317I)-phosphorylated	ABL1	67
ABL1(Q252H)-phosphorylated	ABL1	67
TRKA	NTRK1	67
SNARK	NUAK2	68
AAK1	AAK1	69
ABL1-phosphorylated	ABL1	69
CDKL3	CDKL3	69
PKNB(M.tuberculosis)	pknB	69
STK16	STK16	69
TYK2(JH2domain-pseudokinase)	TYK2	69
BRAF	BRAF	70
NEK2	NEK2	70
QSK	KIAA0999	70
ABL1(E255K)-phosphorylated	ABL1	71
DCAMKL1	DCLK1	71
JNK1	MAPK8	71
LATS1	LATS1	72
RET(V804M)	RET	72
AXL	AXL	73
BIKE	BMP2K	73
CASK	CASK	73
MST2	STK3	73
NDR1	STK38	73
DMPK2	CDC42BPG	74
MERTK	MERTK	74
STK33	STK33	74
VPS34	PIK3C3	74
CAMK1	CAMK1	75
CLK4	CLK4	75
p38-gamma	MAPK12	75
AURKC	AURKC	76
MEK3	MAP2K3	76
MYO3A	MYO3A	76
ABL1(H396P)-phosphorylated	ABL1	77
ANKK1	ANKK1	77
HIPK4	HIPK4	77
PAK1	PAK1	77
SIK2	SIK2	77
ZAP70	ZAP70	77
CAMK2D	CAMK2D	78
EPHA8	EPHA8	78
KIT(D816H)	KIT	78
LIMK2	LIMK2	78
PAK2	PAK2	78
MTOR	MTOR	79
NEK7	NEK7	79
IKK-epsilon	IKBKE	80
NIM1	MGC42105	80
PRKCQ	PRKCQ	80
RSK2(Kin.Dom.2-C-terminal)	RPS6KA3	80
JNK2	MAPK9	81
MST4	MST4	81
PHKG1	PHKG1	81
PKAC-beta	PRKACB	81
PRKCI	PRKCI	81
SGK3	SGK3	81
SLK	SLK	81
CLK2	CLK2	82
CSNK1G1	CSNK1G1	82
DLK	MAP3K12	82
PKMYT1	PKMYT1	82
TRKB	NTRK2	82
YANK3	STK32C	82
YSK4	MAP3K19	82
AKT2	AKT2	83
ALK	ALK	83
EIF2AK1	EIF2AK1	83
EPHA1	EPHA1	83
FLT3(ITD,F691L)	FLT3	83
JNK3	MAPK10	83
MET	MET	83
PDPK1	PDPK1	83
PIK3CA(E545K)	PIK3CA	83
RAF1	RAF1	83
RPS6KA4(Kin.Dom.1-N-terminal)	RPS6KA4	83
RSK3(Kin.Dom.1-N-terminal)	RPS6KA2	83
TRKC	NTRK3	83
ULK3	ULK3	83
YANK1	STK32A	83
AMPK-alpha2	PRKAA2	84
MAP4K3	MAP4K3	84
MYLK2	MYLK2	84
PFTAIRE2	CDK15	84
PIK3CA(Q546K)	PIK3CA	84
ABL1(M351T)-phosphorylated	ABL1	85
CAMK2G	CAMK2G	85
CSF1R-autoinhibited	CSF1R	85
GAK	GAK	85
GRK3	ADRBK2	85
MUSK	MUSK	85
NIK	MAP3K14	85
PCTK3	CDK18	85
PYK2	PTK2B	85
CAMKK1	CAMKK1	86
KIT-autoinhibited	KIT	86
MELK	MELK	86
MRCKB	CDC42BPB	86
MYLK	MYLK	86
PIK3C2B	PIK3C2B	86
PIP5K2C	PIP4K2C	86
PLK2	PLK2	86
RSK1(Kin.Dom.1-N-terminal)	RPS6KA1	86
AURKA	AURKA	87
BRSK2	BRSK2	87
DRAK1	STK17A	87
INSR	INSR	87
JAK2(JH1domain-catalytic)	JAK2	87
MET(Y1235D)	MET	87
MKNK1	MKNK1	87
MYO3B	MYO3B	87
NEK11	NEK11	87
PFPK5(P.falciparum)	MAL13P1.279	87
RIOK2	RIOK2	87
RPS6KA5(Kin.Dom.1-N-terminal)	RPS6KA5	87
CDC2L2	CDC2L2	88
CHEK2	CHEK2	88
MAP4K4	MAP4K4	88
MST1	STK4	88
NEK9	NEK9	88
PIM1	PIM1	88
PKN1	PKN1	88
SRPK2	SRPK2	88
CIT	CIT	89
EPHA3	EPHA3	89
EPHB3	EPHB3	89
MST1R	MST1R	89
PAK6	PAK6	89
PIK3CA(H1047Y)	PIK3CA	89
PIK3CD	PIK3CD	89
PRKCH	PRKCH	89
PRKX	PRKX	89
RSK1(Kin.Dom.2-C-terminal)	RPS6KA1	89
SGK2	SGK2	89
TYK2(JH1domain-catalytic)	TYK2	89
ADCK4	ADCK4	90
BUB1	BUB1	90
CDC2L1	CDK11B	90
CDK11	CDK19	90
DDR1	DDR1	90
ICK	ICK	90
PRKCD	PRKCD	90
ALK(C1156Y)	ALK	91
BMPR2	BMPR2	91
CSNK2A2	CSNK2A2	91
JAK1(JH2domain-pseudokinase)	JAK1	91
KIT(V559D,V654A)	KIT	91
LTK	LTK	91
MAP4K5	MAP4K5	91
MAPKAPK2	MAPKAPK2	91
MLCK	MYLK3	91
NEK3	NEK3	91
NLK	NLK	91
PAK4	PAK4	91
PHKG2	PHKG2	91
PLK3	PLK3	91
PRKG1	PRKG1	91
SYK	SYK	91
WNK4	WNK4	91
AKT3	AKT3	92
CAMKK2	CAMKK2	92
CDK3	CDK3	92
IRAK3	IRAK3	92
MAK	MAK	92
MEK4	MAP2K4	92
PAK3	PAK3	92
PCTK2	CDK17	92
PIK3CA(E542K)	PIK3CA	92
PIK4CB	PI4KB	92
TBK1	TBK1	92
TSSK1B	TSSK1B	92
WNK3	WNK3	92
ACVR1B	ACVR1B	93
DAPK3	DAPK3	93
DRAK2	STK17B	93
FAK	PTK2	93
MAP3K3	MAP3K3	93
MEK6	MAP2K6	93
p38-delta	MAPK13	93
PFTK1	CDK14	93
RET(V804L)	RET	93
RPS6KA5(Kin.Dom.2-C-terminal)	RPS6KA5	93
WEE2	WEE2	93
WNK1	WNK1	93
ACVR2B	ACVR2B	94
CAMK1B	PNCK	94
DYRK1B	DYRK1B	94
FLT3-autoinhibited	FLT3	94
GRK4	GRK4	94
HUNK	HUNK	94
KIT(V559D,T670I)	KIT	94
MAP3K1	MAP3K1	94
MAST1	MAST1	94
PIM3	PIM3	94
PRKCE	PRKCE	94
ROCK1	ROCK1	94
RSK2(Kin.Dom.1-N-terminal)	RPS6KA3	94
ULK2	ULK2	94
BMPR1A	BMPR1A	95
CDK4-cyclinD3	CDK4	95
CDKL1	CDKL1	95
CLK1	CLK1	95
FER	FER	95
GRK1	GRK1	95
HIPK1	HIPK1	95
IRAK4	IRAK4	95
MLK3	MAP3K11	95
PAK7	PAK7	95
PIK3C2G	PIK3C2G	95
PIK3CA(M1043I)	PIK3CA	95
PIKFYVE	PIKFYVE	95
PLK4	PLK4	95
RPS6KA4(Kin.Dom.2-C-terminal)	RPS6KA4	95
ACVR2A	ACVR2A	96
AKT1	AKT1	96
ALK(L1196M)	ALK	96
CAMK2B	CAMK2B	96
CSNK1D	CSNK1D	96
EPHA2	EPHA2	96
INSRR	INSRR	96
IRAK1	IRAK1	96
MAP3K4	MAP3K4	96
MINK	MINK1	96
MLK2	MAP3K10	96
PRKD1	PRKD1	96
PRKD2	PRKD2	96
RIPK4	RIPK4	96
ROCK2	ROCK2	96
SgK110	SgK110	96
TYRO3	TYRO3	96
CDC2L5	CDK13	97
CDK9	CDK9	97
CDKL5	CDKL5	97
DCAMKL2	DCLK2	97
ERK5	MAPK7	97
ERK8	MAPK15	97
HIPK3	HIPK3	97
KIT(D816V)	KIT	97
LRRK2	LRRK2	97
NEK5	NEK5	97
OSR1	OXSR1	97
p38-alpha	MAPK14	97
PIK3CA(I800L)	PIK3CA	97
PKN2	PKN2	97
PRKG2	PRKG2	97
RIPK1	RIPK1	97
ROS1	ROS1	97
S6K1	RPS6KB1	97
TESK1	TESK1	97
TGFBR2	TGFBR2	97
WEE1	WEE1	97
ARK5	NUAK1	98
ASK1	MAP3K5	98
CSF1R	CSF1R	98
DYRK1A	DYRK1A	98
LRRK2(G2019S)	LRRK2	98
PIK3CB	PIK3CB	98
PRKD3	PRKD3	98
SNRK	SNRK	98
VRK2	VRK2	98
ABL1(T315I)-phosphorylated	ABL1	99
ADCK3	CABC1	99
AURKB	AURKB	99
CAMK1G	CAMK1G	99
CAMK4	CAMK4	99
CSNK1A1	CSNK1A1	99
DMPK	DMPK	99
EPHB1	EPHB1	99
GRK2	ADRBK1	99
GRK7	GRK7	99
GSK3B	GSK3B	99
HASPIN	GSG2	99
IKK-alpha	CHUK	99
MARK2	MARK2	99
PCTK1	CDK16	99
PIK3CA(E545A)	PIK3CA	99
PIK3CA(H1047L)	PIK3CA	99
PIP5K1C	PIP5K1C	99
SBK1	SBK1	99
TNIK	TNIK	99
ABL1(T315I)-nonphosphorylated	ABL1	100
ACVR1	ACVR1	100
ACVRL1	ACVRL1	100
AMPK-alpha1	PRKAA1	100
BMPR1B	BMPR1B	100
BRSK1	BRSK1	100
CAMK1D	CAMK1D	100
CAMK2A	CAMK2A	100
CDK4	CDK4	100
CDK4-cyclinD1	CDK4	100
CDK5	CDK5	100
CDK7	CDK7	100
CDK8	CDK8	100
CDKL2	CDKL2	100
CHEK1	CHEK1	100
CLK3	CLK3	100
CSNK1A1L	CSNK1A1L	100
CSNK1G2	CSNK1G2	100
CSNK1G3	CSNK1G3	100
CSNK2A1	CSNK2A1	100
DAPK1	DAPK1	100
DAPK2	DAPK2	100
DCAMKL3	DCLK3	100
DDR2	DDR2	100
DYRK2	DYRK2	100
EPHA4	EPHA4	100
EPHA5	EPHA5	100
EPHA6	EPHA6	100
EPHA7	EPHA7	100
EPHB2	EPHB2	100
EPHB4	EPHB4	100
ERK1	MAPK3	100
ERK2	MAPK1	100
ERK3	MAPK6	100
ERK4	MAPK4	100
FES	FES	100
FGFR4	FGFR4	100
GCN2(Kin.Dom.2,S808G)	EIF2AK4	100
GSK3A	GSK3A	100
HIPK2	HIPK2	100
HPK1	MAP4K1	100
IGF1R	IGF1R	100
IKK-beta	IKBKB	100
JAK1(JH1domain-catalytic)	JAK1	100
LKB1	STK11	100
MAP4K2	MAP4K2	100
MAPKAPK5	MAPKAPK5	100
MARK1	MARK1	100
MARK3	MARK3	100
MARK4	MARK4	100
MLK1	MAP3K9	100
MRCKA	CDC42BPA	100
MST3	STK24	100
MYLK4	MYLK4	100
NEK1	NEK1	100
NEK10	NEK10	100
NEK4	NEK4	100
NEK6	NEK6	100
p38-beta	MAPK11	100
PIK3CA	PIK3CA	100
PIK3CA(C420R)	PIK3CA	100
PIK3CG	PIK3CG	100
PIM2	PIM2	100
PIP5K1A	PIP5K1A	100
PIP5K2B	PIP4K2B	100
PKAC-alpha	PRKACA	100
PLK1	PLK1	100
PRKR	EIF2AK2	100
PRP4	PRPF4B	100
RIOK1	RIOK1	100
RIOK3	RIOK3	100
RSK3(Kin.Dom.2-C-terminal)	RPS6KA2	100
RSK4(Kin.Dom.1-N-terminal)	RPS6KA6	100
RSK4(Kin.Dom.2-C-terminal)	RPS6KA6	100
SGK	SGK1	100
SIK	SIK1	100
SRPK3	SRPK3	100
STK39	STK39	100
TAK1	MAP3K7	100
TAOK1	TAOK1	100
TAOK2	TAOK2	100
TAOK3	TAOK3	100
TGFBR1	TGFBR1	100
TLK1	TLK1	100
TLK2	TLK2	100
TSSK3	TSSK3	100
ULK1	ULK1	100
YSK1	STK25	100

## Sheet: Table S3A
Ingenuity Pathway Analysis, canonical pathway, Ibrutinib-regulated genes ((log2FC <-0.5/>0.5; FDR<0.01)
© 2000-2022 QIAGEN. All rights reserved.
Ingenuity Canonical Pathways	-log(p-value)	Ratio	z-score	Molecules
CD40 Signaling	14.3	0.194	-0.577	CD40,ICAM1,JUN,LTA,MAP2K6,NFKB1,NFKB2,NFKBIA,NFKBID,NFKBIE,PIK3CG,REL,TRAF1
TNFR2 Signaling	13.4	0.312	-2.646	JUN,LTA,NFKB1,NFKB2,NFKBIA,NFKBID,NFKBIE,REL,TNF,TRAF1
Activation of IRF by Cytosolic Pattern Recognition Receptors	13	0.185	-0.302	CD40,IFIT2,IL10,JUN,LTA,NFKB1,NFKB2,NFKBIA,NFKBID,NFKBIE,REL,TNF
Erythropoietin Signaling Pathway	12.1	0.0904	0.775	BCL2L1,IL12B,JUN,LTA,LTB,NFKB1,NFKB2,NFKBIA,NFKBID,NFKBIE,PIK3CG,PTPN6,REL,SRC,STAT5A,TNF
RANK Signaling in Osteoclasts	11.2	0.132	-0.707	JUN,MAP2K6,MAP3K8,NFKB1,NFKB2,NFKBIA,NFKBID,NFKBIE,PIK3CG,REL,SRC,TNFRSF11A
IL-10 Signaling	11	0.153	#NUM!	FCGR2B,IL10,JUN,MAP2K6,NFKB1,NFKB2,NFKBIA,NFKBID,NFKBIE,REL,TNF
CD27 Signaling in Lymphocytes	10.7	0.175	-1.342	BCL2L1,JUN,MAP2K6,MAP3K8,NFKB1,NFKB2,NFKBIA,NFKBID,NFKBIE,REL
Role of Macrophages, Fibroblasts and Endothelial Cells in Rheumatoid Arthritis	9.92	0.0549	#NUM!	ICAM1,IL10,IRAK3,JUN,LTA,LTB,MAP2K6,MYC,NFKB1,NFKBIA,NFKBID,NFKBIE,PIK3CG,ROR2,SRC,TNF,TRAF1,WNT9A
4-1BB Signaling in T Lymphocytes	9.74	0.235	-2	JUN,NFKB1,NFKB2,NFKBIA,NFKBID,NFKBIE,REL,TRAF1
Small Cell Lung Cancer Signaling	9.61	0.115	-1.633	BCL2L1,MYC,NFKB1,NFKB2,NFKBIA,NFKBID,NFKBIE,PIK3CG,PTK2,REL,TRAF1
Lymphotoxin β Receptor Signaling	9.38	0.164	-0.816	BCL2L1,LTA,LTB,NFKB1,NFKB2,NFKBIA,NFKBID,PIK3CG,TRAF1
TREM1 Signaling	9.33	0.13	-2.333	CD40,CD83,FCGR2B,ICAM1,IL10,NFKB1,NFKB2,REL,STAT5A,TNF
IL-17A Signaling in Fibroblasts	9.32	0.211	#NUM!	JUN,NFKB1,NFKB2,NFKBIA,NFKBID,NFKBIE,NFKBIZ,REL
Toll-like Receptor Signaling	9.27	0.128	0	IL12B,IRAK3,JUN,MAP2K6,NFKB1,NFKB2,NFKBIA,REL,TNF,TRAF1
IL-12 Signaling and Production in Macrophages	9.1	0.0882	#NUM!	CD40,IL10,IL12B,JUN,MAP3K8,NFKB1,NFKB2,NFKBIA,NFKBIE,PIK3CG,REL,TNF
Hepatic Fibrosis Signaling Pathway	9.02	0.0451	-0.471	CD40,CNR1,FLT1,ICAM1,IRAK3,JUN,MAP2K6,MYC,NFKB1,NFKB2,NFKBIA,NFKBID,NFKBIE,PIK3CG,PTK2,REL,TFRC,TNF,WNT9A
April Mediated Signaling	8.95	0.19	-0.378	JUN,NFKB1,NFKB2,NFKBIA,NFKBID,NFKBIE,REL,TRAF1
B Cell Activating Factor Signaling	8.86	0.186	-2	JUN,NFKB1,NFKB2,NFKBIA,NFKBID,NFKBIE,REL,TRAF1
Induction of Apoptosis by HIV1	8.71	0.138	0	BCL2L1,NFKB1,NFKB2,NFKBIA,NFKBID,NFKBIE,REL,TNF,TRAF1
iNOS Signaling	8.54	0.17	-1.89	IRAK3,JUN,NFKB1,NFKB2,NFKBIA,NFKBID,NFKBIE,REL
TNFR1 Signaling	8.17	0.154	-2.646	JUN,NFKB1,NFKB2,NFKBIA,NFKBID,NFKBIE,REL,TNF
Angiopoietin Signaling	8.04	0.117	-0.378	NFKB1,NFKB2,NFKBIA,NFKBID,NFKBIE,PIK3CG,PTK2,REL,STAT5A
Role of MAPK Signaling in Inhibiting the Pathogenesis of Influenza	8.04	0.117	-0.333	CXCL10,JUN,MAP2K6,NFKB1,NFKB2,NFKBIA,NFKBID,NFKBIE,TNF
Apoptosis Signaling	8.03	0.0962	0.333	BCL2A1,BCL2L1,CAPN5,NFKB1,NFKB2,NFKBIA,NFKBID,NFKBIE,REL,TNF
TWEAK Signaling	7.87	0.189	0.816	NFKB1,NFKB2,NFKBIA,NFKBID,NFKBIE,REL,TRAF1
Role of IL-17A in Arthritis	7.84	0.14	#NUM!	MAP2K6,NFKB1,NFKB2,NFKBIA,NFKBID,NFKBIE,PIK3CG,REL
LPS-stimulated MAPK Signaling	7.65	0.106	-0.707	JUN,MAP2K6,NFKB1,NFKB2,NFKBIA,NFKBID,NFKBIE,PIK3CG,REL
MSP-RON Signaling In Macrophages Pathway	7.47	0.084	1	GAB2,IL10,IL12B,JUN,NFKB1,NFKB2,NFKBIZ,PIK3CG,REL,TNF
G-Protein Coupled Receptor Signaling	7.45	0.0313	-1.279	ADRB2,CNR1,CNR2,DUSP1,DUSP4,GPER1,JUN,MAP2K6,MAP3K8,NFKB1,NFKB2,NFKBIA,NFKBID,NFKBIE,PDE4B,PIK3CG,PTGER4,PTGIR,PTK2,REL,SRC,SSTR2
Hepatic Cholestasis	7.43	0.0628	#NUM!	IL12B,IRAK3,JUN,LTA,LTB,NFKB1,NFKB2,NFKBIA,NFKBID,NFKBIE,REL,TNF
Regulation Of The Epithelial Mesenchymal Transition By Growth Factors Pathway	7.4	0.0625	-0.905	EGR1,FGFRL1,ID2,JUN,LTA,LTB,MAP2K6,NFKB1,NFKB2,PIK3CG,REL,TNF
Crosstalk between Dendritic Cells and Natural Killer Cells	7.39	0.0989	-2.646	CD40,CD83,IL12B,LTA,LTB,NFKB1,NFKB2,REL,TNF
MIF Regulation of Innate Immunity	7.32	0.159	-2.449	JUN,NFKB1,NFKB2,NFKBIA,NFKBID,NFKBIE,REL
IL-1 Signaling	7.19	0.0938	-1.414	IRAK3,JUN,MAP2K6,NFKB1,NFKB2,NFKBIA,NFKBID,NFKBIE,REL
IL-23 Signaling Pathway	7.18	0.152	-0.816	IL12B,NFKB1,NFKB2,NFKBIA,PIK3CG,REL,TNF
IL-6 Signaling	7.16	0.0781	-1.667	JUN,MAP2K6,NFKB1,NFKB2,NFKBIA,NFKBID,NFKBIE,PIK3CG,REL,TNF
HMGB1 Signaling	7.06	0.0659	-1.667	ICAM1,IL12B,JUN,LTA,LTB,MAP2K6,NFKB1,NFKB2,PIK3CG,REL,TNF
Gα12/13 Signaling	7.01	0.0752	-1.633	JUN,NFKB1,NFKB2,NFKBIA,NFKBID,NFKBIE,PIK3CG,PTK2,REL,SRC
Role of PKR in Interferon Induction and Antiviral Response	6.92	0.0735	0.333	HSPA6,JUN,MAP2K6,NFKB1,NFKB2,NFKBIA,NFKBID,NFKBIE,REL,TNF
MSP-RON Signaling In Cancer Cells Pathway	6.8	0.0714	-1	JUN,MYC,NFKB1,NFKB2,NFKBIA,PIK3CG,PTK2,REL,RPS6KA2,SRC
Glucocorticoid Receptor Signaling	6.78	0.0327	#NUM!	ADRB2,BCL2L1,DUSP1,GJA1,HSPA6,ICAM1,IL10,JUN,MYC,NFKB1,NFKB2,NFKBIA,NFKBID,NFKBIE,PIK3CG,SGK1,SRC,STAT5A,TNF
PPAR Signaling	6.78	0.0841	2.828	JUN,NFKB1,NFKB2,NFKBIA,NFKBID,NFKBIE,REL,STAT5A,TNF
PI3K Signaling in B Lymphocytes	6.71	0.0699	-2.333	CD40,FCGR2B,JUN,NFKB1,NFKB2,NFKBIA,NFKBID,NFKBIE,PIK3CG,REL
Role of Osteoblasts, Osteoclasts and Chondrocytes in Rheumatoid Arthritis	6.67	0.0536	#NUM!	IL10,JUN,MAP2K6,NFKB1,NFKBIA,NFKBID,NFKBIE,PIK3CG,SRC,TNF,TNFRSF11A,WNT9A
JAK/STAT Signaling	6.58	0.0976	-1.134	BCL2L1,JUN,NFKB1,NFKB2,PIK3CG,PTPN6,REL,STAT5A
IL-9 Signaling	6.55	0.171	-1.342	NFKB1,NFKB2,PIK3CG,REL,STAT5A,TNF
PEDF Signaling	6.5	0.0952	0	BCL2L1,NFKB1,NFKB2,NFKBIA,NFKBID,NFKBIE,PIK3CG,REL
Production of Nitric Oxide and Reactive Oxygen Species in Macrophages	6.47	0.0576	-2.333	JUN,MAP3K8,NFKB1,NFKB2,NFKBIA,NFKBID,NFKBIE,PIK3CG,PTPN6,REL,TNF
MIF-mediated Glucocorticoid Regulation	6.47	0.167	-2.236	NFKB1,NFKB2,NFKBIA,NFKBID,NFKBIE,REL
Role of PI3K/AKT Signaling in the Pathogenesis of Influenza	6.08	0.106	0.816	NFKB1,NFKB2,NFKBIA,NFKBID,NFKBIE,PIK3CG,REL
Protein Kinase A Signaling	6.07	0.0367	2.121	DUSP1,DUSP2,DUSP4,DUSP8,H1-3,NFKB1,NFKB2,NFKBIA,NFKBID,NFKBIE,PALM2AKAP2,PDE4B,PTK2,PTPN6,REL
IL-8 Signaling	6.06	0.0524	-1.414	BCL2L1,FLT1,ICAM1,IRAK3,JUN,NFKB1,NFKBIA,NFKBIE,PIK3CG,PTK2,SRC
IL-17A Signaling in Airway Cells	6.03	0.104	0.816	NFKB1,NFKB2,NFKBIA,NFKBID,NFKBIE,PIK3CG,REL
Th1 and Th2 Activation Pathway	5.97	0.0581	#NUM!	CD40,ICAM1,IL10,IL12B,JUN,LTA,MAP2K6,NFKB1,PIK3CG,STAT5A
Cardiac Hypertrophy Signaling (Enhanced)	5.87	0.0314	-0.775	ADRB2,FGFRL1,IL12B,JUN,LTA,LTB,MAP2K6,MAP3K8,MYC,NFKB1,NFKB2,PDE4B,PIK3CG,PTK2,REL,TNF,WNT9A
Role of RIG1-like Receptors in Antiviral Innate Immunity	5.82	0.13	#NUM!	NFKB1,NFKB2,NFKBIA,NFKBID,NFKBIE,REL
Chronic Myeloid Leukemia Signaling	5.69	0.0748	#NUM!	BCL2L1,GAB2,MYC,NFKB1,NFKB2,PIK3CG,REL,STAT5A
Acute Phase Response Signaling	5.68	0.0541	-0.333	JUN,MAP2K6,NFKB1,NFKB2,NFKBIA,NFKBID,NFKBIE,PIK3CG,REL,TNF
B Cell Receptor Signaling	5.6	0.0285	-2	BCL2A1,BCL2L1,EGR1,FCGR2B,GAB2,JUN,MAP2K6,MAP3K8,NFKB1,NFKB2,NFKBIA,NFKBID,NFKBIE,PAG1,PIK3CG,PTK2,PTPN6,REL
MYC Mediated Apoptosis Signaling	5.6	0.12	0.816	ADRB2,BCL2L1,MYC,NFKB1,NFKB2,TNF
FAT10 Cancer Signaling Pathway	5.6	0.12	-2	NFKB1,NFKB2,NFKBIA,NFKBIE,REL,TNF
Molecular Mechanisms of Cancer	5.59	0.0336	#NUM!	BCL2L1,GAB2,JUN,MAP2K6,MYC,NFKB1,NFKB2,NFKBIA,NFKBID,NFKBIE,PIK3CG,PTK2,REL,SRC,WNT9A
cAMP-mediated signaling	5.59	0.0468	1.265	ADRB2,CNR1,CNR2,DUSP1,DUSP4,GPER1,PALM2AKAP2,PDE4B,PTGER4,PTGIR,SRC
NF-κB Activation by Viruses	5.58	0.0897	-1.633	NFKB1,NFKB2,NFKBIA,NFKBID,NFKBIE,PIK3CG,REL
Antioxidant Action of Vitamin C	5.55	0.0714	2.646	NFKB1,NFKB2,NFKBIA,NFKBID,NFKBIE,REL,STAT5A,TNF
Role of MAPK Signaling in Promoting the Pathogenesis of Influenza	5.52	0.0708	0	ATP6V0A1,JUN,MAP2K6,NFKB1,NFKB2,NFKBIA,NFKBID,NFKBIE
Estrogen-Dependent Breast Cancer Signaling	5.47	0.0864	-1.633	JUN,NFKB1,NFKB2,PIK3CG,REL,SRC,STAT5A
Relaxin Signaling	5.42	0.0581	0.378	JUN,NFKB1,NFKB2,NFKBIA,NFKBID,NFKBIE,PDE4B,PIK3CG,REL
Role of Pattern Recognition Receptors in Recognition of Bacteria and Viruses	5.4	0.0577	-0.447	IL10,IL12B,LTA,LTB,NFKB1,NFKB2,PIK3CG,REL,TNF
PI3K/AKT Signaling	5.4	0.0503	-2.121	BCL2L1,GAB2,MAP3K8,NFKB1,NFKB2,NFKBIA,NFKBID,NFKBIE,PIK3CG,REL
ID1 Signaling Pathway	5.38	0.05	-1.265	BCL2L1,EGR1,FGFRL1,MYC,NFKB1,NFKB2,PIK3CG,PTGER4,SRC,TNF
Systemic Lupus Erythematosus In B Cell Signaling Pathway	5.37	0.0263	-2.828	BCL2L1,CD40,FCGR2B,IFIT2,IL10,IL12B,JUN,LTA,LTB,MYC,NFKB1,NFKB2,PAG1,PIK3CG,PTPN6,REL,SRC,TNF,TRAF1
Wound Healing Signaling Pathway	5.29	0.0437	-0.905	IL12B,JUN,LTA,LTB,MAP2K6,NFKB1,NFKB2,NFKBIA,NFKBID,NFKBIE,TNF
Role of Hypercytokinemia/hyperchemokinemia in the Pathogenesis of Influenza	5.29	0.0814	-1.89	CXCL10,IFIT2,IL10,IL12B,NFKB1,NFKB2,TNF
Renin-Angiotensin Signaling	5.27	0.0656	-1.89	JUN,NFKB1,NFKB2,PIK3CG,PTK2,PTPN6,REL,TNF
Th1 Pathway	5.27	0.0656	-0.378	CD40,ICAM1,IL10,IL12B,LTA,MAP2K6,NFKB1,PIK3CG
IL-15 Production	5.24	0.065	-1.134	FLT1,MAP2K6,NFKB1,NFKB2,PTK2,REL,ROR2,SRC
Acute Myeloid Leukemia Signaling	5.13	0.0769	-0.816	MAP2K6,MYC,NFKB1,NFKB2,PIK3CG,REL,STAT5A
GADD45 Signaling	5.13	0.1	2.449	MAP2K6,MYC,NFKB1,NFKB2,REL,TNF
Neuroinflammation Signaling Pathway	5.1	0.0379	-1.508	CD40,CXCL10,ICAM1,IL10,IL12B,IRAK3,JUN,NFKB1,NFKB2,PIK3CG,REL,TNF
Colorectal Cancer Metastasis Signaling	5	0.0406	-1.897	BCL2L1,JUN,MYC,NFKB1,NFKB2,PIK3CG,PTGER4,REL,SRC,TNF,WNT9A
Death Receptor Signaling	4.97	0.0729	0	NFKB1,NFKB2,NFKBIA,NFKBID,NFKBIE,REL,TNF
Tumor Microenvironment Pathway	4.91	0.0503	-2.121	ICAM1,IL10,JUN,MYC,NFKB1,NFKB2,PIK3CG,REL,TNF
HER-2 Signaling in Breast Cancer	4.9	0.0441	-0.632	JUN,MYC,NFKB1,NFKB2,NFKBIA,NFKBID,NFKBIE,PIK3CG,REL,SRC
Th2 Pathway	4.9	0.0584	-0.447	CD40,ICAM1,IL10,IL12B,JUN,NFKB1,PIK3CG,STAT5A
VEGF Signaling	4.89	0.0707	-1.134	BCL2L1,FLT1,PIK3CG,PTK2,PTPN6,SH2D2A,SRC
RAC Signaling	4.87	0.058	-1.633	ANK1,JUN,NFKB1,NFKB2,PIK3CG,PIP5K1B,PTK2,REL
IL-17 Signaling	4.76	0.0481	-1.667	CCL22,IL12B,JUN,LTA,LTB,MAP2K6,NFKB1,PIK3CG,TNF
Dendritic Cell Maturation	4.74	0.027	-3.5	CD40,CD83,FCGR2B,ICAM1,IL10,IL12B,LTA,LTB,NFKB1,NFKB2,NFKBIA,NFKBID,NFKBIE,PIK3CG,REL,TNF
GNRH Signaling	4.67	0.0469	-0.707	EGR1,JUN,MAP2K6,MAP3K8,NFKB1,NFKB2,PTK2,REL,SRC
Hepatic Fibrosis / Hepatic Stellate Cell Activation	4.64	0.0464	#NUM!	CD40,FLT1,ICAM1,IGFBP4,IL10,NFKB1,NFKB2,REL,TNF
Regulation of the Epithelial-Mesenchymal Transition Pathway	4.62	0.0462	#NUM!	EGR1,FGFRL1,ID2,MAP2K6,NFKB1,NFKB2,PIK3CG,REL,WNT9A
PTEN Signaling	4.61	0.0533	1.134	BCL2L1,FLT1,NFKB1,NFKB2,PIK3CG,PTK2,REL,TNFRSF11A
ERK5 Signaling	4.6	0.0811	-1.342	MAP3K8,MYC,RPS6KA2,SGK1,SH2D2A,SRC
Pulmonary Healing Signaling Pathway	4.55	0.0452	-2.333	ETV5,MYC,NFKB1,NFKB2,NFKBIA,SRC,STAT5A,TNF,WNT9A
Type II Diabetes Mellitus Signaling	4.55	0.0523	-1.89	NFKB1,NFKB2,NFKBIA,NFKBID,NFKBIE,PIK3CG,REL,TNF
ILK Signaling	4.53	0.045	-1.414	JUN,MAP2K6,MYC,NFKB1,NFKB2,PIK3CG,PTK2,REL,TNF
Prostate Cancer Signaling	4.49	0.0614	#NUM!	NFKB1,NFKB2,NFKBIA,NFKBID,NFKBIE,PIK3CG,REL
Role of IL-17F in Allergic Inflammatory Airway Diseases	4.49	0.106	#NUM!	CXCL10,NFKB1,NFKB2,REL,RPS6KA2
3-phosphoinositide Biosynthesis	4.45	0.0439	-2.121	DUSP1,DUSP2,DUSP4,DUSP8,PIK3CG,PIP5K1B,PPTC7,PTPN6,SGPP2
IL-13 Signaling Pathway	4.44	0.0603	-1.89	BCL2L1,DUSP1,FOSL2,IL10,JUN,PIK3CG,SRC
BEX2 Signaling Pathway	4.38	0.0741	-1.342	JUN,LMO2,NFKB1,NFKB2,NFKBIA,REL
HOTAIR Regulatory Pathway	4.35	0.0491	-0.378	ICAM1,MYC,NFKB1,NFKB2,NFKBIA,PIK3CG,REL,WNT9A
IL-17A Signaling in Gastric Cells	4.33	0.154	#NUM!	CXCL10,JUN,NFKB1,TNF
Role of JAK1, JAK2 and TYK2 in Interferon Signaling	4.33	0.154	#NUM!	NFKB1,NFKB2,PTPN6,REL
Pulmonary Fibrosis Idiopathic Signaling Pathway	4.26	0.0337	-0.302	EGR1,FGFRL1,JUN,MAP2K6,NFKB1,NFKB2,PIK3CG,PTK2,REL,RPS6KA2,WNT9A
Ceramide Signaling	4.12	0.0667	-2.236	JUN,NFKB1,NFKB2,PIK3CG,REL,TNF
fMLP Signaling in Neutrophils	4.1	0.0534	0.816	NFKB1,NFKB2,NFKBIA,NFKBID,NFKBIE,PIK3CG,REL
Superpathway of Inositol Phosphate Compounds	4.01	0.0385	-2.121	DUSP1,DUSP2,DUSP4,DUSP8,PIK3CG,PIP5K1B,PPTC7,PTPN6,SGPP2
Thrombopoietin Signaling	3.87	0.0794	-1.342	GAB2,JUN,MYC,PIK3CG,STAT5A
PPARα/RXRα Activation	3.81	0.041	2	JUN,MAP2K6,NFKB1,NFKB2,NFKBIA,NFKBID,NFKBIE,REL
ERB2-ERBB3 Signaling	3.81	0.0769	-1	ETV4,JUN,MYC,PIK3CG,STAT5A
Endocannabinoid Cancer Inhibition Pathway	3.79	0.0476	1.89	CNR1,CNR2,MAP2K6,MYC,PIK3CG,PTK2,SRC
NF-κB Signaling	3.78	0.0246	-0.535	CD40,FLT1,IRAK3,LTA,MAP2K6,MAP3K8,NFKB1,NFKB2,NFKBIA,NFKBID,NFKBIE,PIK3CG,TNF,TNFRSF11A
Natural Killer Cell Signaling	3.75	0.0402	-1.134	HSPA6,IL12B,MAP3K8,NFKB1,NFKB2,PIK3CG,PTPN6,REL
Adrenomedullin signaling pathway	3.75	0.0402	-1.134	LTA,MAP2K6,NFKB1,NFKB2,PIK3CG,PTK2,REL,TNF
RAR Activation	3.68	0.0392	#NUM!	DUSP1,JUN,NFKB1,NFKB2,PIK3CG,REL,SRC,STAT5A
Aryl Hydrocarbon Receptor Signaling	3.58	0.044	-2.449	JUN,MYC,NFKB1,NFKB2,REL,SRC,TNF
Role of Tissue Factor in Cancer	3.51	0.0517	#NUM!	BCL2L1,EGR1,PIK3CG,RPS6KA2,SRC,STAT5A
Differential Regulation of Cytokine Production in Macrophages and T Helper Cells by IL-17A and IL-17F	3.45	0.167	#NUM!	IL10,IL12B,TNF
NGF Signaling	3.43	0.05	-0.447	MAP3K8,NFKB1,NFKB2,PIK3CG,REL,RPS6KA2
p38 MAPK Signaling	3.43	0.05	0.447	DUSP1,IRAK3,MAP2K6,MYC,RPS6KA2,TNF
IL-7 Signaling Pathway	3.43	0.0641	-0.447	JUN,MYC,PIK3CG,PTK2,STAT5A
IL-3 Signaling	3.41	0.0633	-0.447	GAB2,JUN,PIK3CG,PTPN6,STAT5A
Gαq Signaling	3.41	0.0412	#NUM!	NFKB1,NFKB2,NFKBIA,NFKBID,NFKBIE,PIK3CG,REL
Gαs Signaling	3.34	0.048	0	ADRB2,CNR1,GPER1,PTGER4,PTGIR,SRC
Apelin Pancreas Signaling Pathway	3.34	0.087	#NUM!	NFKB1,NFKB2,PIK3CG,REL
Xenobiotic Metabolism Signaling	3.32	0.031	#NUM!	CHST3,IL4I1,MAP2K6,MAP3K8,NFKB1,NFKB2,PIK3CG,REL,TNF
BAG2 Signaling Pathway	3.29	0.0595	1	HSPA6,MYC,NFKB1,NFKB2,REL
D-myo-inositol (1,4,5,6)-Tetrakisphosphate Biosynthesis	3.27	0.0391	-2.449	DUSP1,DUSP2,DUSP4,DUSP8,PPTC7,PTPN6,SGPP2
D-myo-inositol (3,4,5,6)-tetrakisphosphate Biosynthesis	3.27	0.0391	-2.449	DUSP1,DUSP2,DUSP4,DUSP8,PPTC7,PTPN6,SGPP2
FAK Signaling	3.27	0.0183	-2.065	ADRB2,CAPN5,CNR1,CNR2,EFNA4,ETV4,FLT1,GPER1,JUN,MYC,NFKB1,NFKB2,PIK3CG,PTGER4,PTGIR,PTK2,SH2D2A,SRC,SSTR2
Atherosclerosis Signaling	3.23	0.0458	#NUM!	CD40,ICAM1,NFKB1,NFKB2,REL,TNF
P2Y Purigenic Receptor Signaling Pathway	3.2	0.0451	-1.342	JUN,MYC,NFKB1,NFKB2,PIK3CG,REL
Differential Regulation of Cytokine Production in Intestinal Epithelial Cells by IL-17A and IL-17F	3.13	0.13	#NUM!	IL10,IL12B,TNF
3-phosphoinositide Degradation	3.11	0.0366	-2.449	DUSP1,DUSP2,DUSP4,DUSP8,PPTC7,PTPN6,SGPP2
Reelin Signaling in Neurons	3.1	0.0432	1.342	ARHGEF40,CNR1,CNR2,MAP2K6,PIK3CG,SRC
Apelin Endothelial Signaling Pathway	3.06	0.0426	-1.342	ICAM1,JUN,NFKB1,NFKB2,PIK3CG,REL
D-myo-inositol-5-phosphate Metabolism	3.05	0.0359	-2.449	DUSP1,DUSP2,DUSP4,DUSP8,PPTC7,PTPN6,SGPP2
p53 Signaling	2.98	0.051	0	BCL2L1,DRAM1,JUN,PIK3CG,SERPINE2
MSP-RON Signaling Pathway	2.96	0.069	#NUM!	IL12B,PIK3CG,RPS6KA2,TNF
Phagosome Formation	2.95	0.0203	0	ADRB2,CNR1,CNR2,FCGR2B,GAB2,GPER1,MAP2K6,PIK3CG,PIP5K1B,PTGER4,PTGIR,PTK2,SRC,SSTR2
Coronavirus Pathogenesis Pathway	2.95	0.0345	-2.646	JUN,NFKB1,NFKB2,NFKBIA,NFKBID,NFKBIE,REL
Signaling by Rho Family GTPases	2.9	0.0299	-1.89	CDC42EP5,JUN,NFKB1,NFKB2,PIK3CG,PIP5K1B,PTK2,REL
Sumoylation Pathway	2.89	0.0485	1	JUN,NFKB1,NFKB2,NFKBIA,SLC19A1
PD-1, PD-L1 cancer immunotherapy pathway	2.83	0.0472	0	BCL2L1,IL12B,PIK3CG,STAT5A,TNF
Autophagy	2.81	0.0326	-1.89	DRAM1,JUN,MYC,NFKB1,NFKB2,PIK3CG,TNF
ERK/MAPK Signaling	2.8	0.0324	0.378	DUSP1,DUSP2,DUSP4,MYC,PIK3CG,PTK2,SRC
Opioid Signaling Pathway	2.77	0.0286	0	MAP2K6,MYC,NFKB1,NFKB2,NFKBIA,PIK3CG,RPS6KA2,SRC
Huntington's Disease Signaling	2.75	0.0283	-0.816	BCL2L1,CAPN5,DNAJB1,HSPA6,JUN,PACSIN1,PIK3CG,SGK1
Aldosterone Signaling in Epithelial Cells	2.73	0.0366	#NUM!	DNAJB1,DUSP1,HSPA6,PIK3CG,PIP5K1B,SGK1
Thrombin Signaling	2.7	0.0311	-1	ARHGEF40,NFKB1,NFKB2,PIK3CG,PTK2,REL,SRC
Androgen Signaling	2.66	0.0355	-2	DNAJB1,JUN,NFKB1,NFKB2,REL,SRC
Germ Cell-Sertoli Cell Junction Signaling	2.64	0.0351	#NUM!	MAP2K6,MAP3K8,PIK3CG,PTK2,SRC,TNF
Growth Hormone Signaling	2.63	0.0563	1	PIK3CG,PTPN6,RPS6KA2,STAT5A
Cholecystokinin/Gastrin-mediated Signaling	2.61	0.042	-1.342	JUN,MAP2K6,PTK2,SRC,TNF
NRF2-mediated Oxidative Stress Response	2.57	0.0295	#NUM!	DNAJA2,DNAJB1,ENC1,HERPUD1,JUN,MAP2K6,PIK3CG
Hypoxia Signaling in the Cardiovascular System	2.52	0.0526	-2	JUN,NFKBIA,NFKBID,NFKBIE
Antiproliferative Role of Somatostatin Receptor 2	2.5	0.0519	-1	PIK3CG,PTPN6,SRC,SSTR2
Pancreatic Adenocarcinoma Signaling	2.5	0.0397	-1	BCL2L1,NFKB1,NFKB2,PIK3CG,REL
Docosahexaenoic Acid (DHA) Signaling	2.49	0.0789	#NUM!	BCL2A1,BCL2L1,PIK3CG
Endocannabinoid Developing Neuron Pathway	2.49	0.0394	1.342	CNR1,CNR2,MAP2K6,PIK3CG,SRC
T Cell Receptor Signaling	2.47	0.0195	-0.905	ICAM1,JUN,MAP2K6,NFKB1,NFKB2,NFKBIA,NFKBIE,PAG1,PIK3CG,PTPN6,REL,TNF
Chemokine Signaling	2.44	0.05	-1	JUN,PIK3CG,PTK2,SRC
FLT3 Signaling in Hematopoietic Progenitor Cells	2.4	0.0488	0	GAB2,PIK3CG,RPS6KA2,STAT5A
STAT3 Pathway	2.37	0.037	-0.447	FLT1,MYC,PTPN6,SRC,TNFRSF11A
Prolactin Signaling	2.33	0.0465	-1	JUN,MYC,PIK3CG,STAT5A
FGF Signaling	2.33	0.0465	2	FGFRL1,MAP2K6,PIK3CG,PTPN6
PDGF Signaling	2.33	0.0465	-1	JUN,MYC,PIK3CG,SRC
Iron homeostasis signaling pathway	2.32	0.036	#NUM!	ATP6V0A1,CYBRD1,SLC39A14,STAT5A,TFRC
BMP signaling pathway	2.31	0.046	#NUM!	JUN,NFKB1,NFKB2,REL
Xenobiotic Metabolism AHR Signaling Pathway	2.31	0.046	#NUM!	NFKB1,NFKB2,REL,TNF
Regulation Of The Epithelial Mesenchymal Transition In Development Pathway	2.31	0.046	#NUM!	NFKB1,NFKB2,REL,WNT9A
Unfolded protein response	2.26	0.0444	#NUM!	DNAJA2,DNAJB1,HSPA6,INSIG1
Ephrin A Signaling	2.23	0.0638	#NUM!	EFNA4,PIK3CG,PTK2
HIF1α Signaling	2.22	0.0288	0	EGLN3,FLT1,HSPA6,JUN,MAP2K6,PIK3CG
Pyroptosis Signaling Pathway	2.21	0.043	-1	NFKB1,NFKB2,PTGER4,TNF
NAD Signaling Pathway	2.17	0.0331	1.342	GJA1,H1-3,NFKB1,NFKB2,PIK3CG
Type I Diabetes Mellitus Signaling	2.16	0.0196	-2.121	IL12B,LTA,MAP2K6,NFKB1,NFKB2,NFKBIA,NFKBID,NFKBIE,REL,TNF
Breast Cancer Regulation by Stathmin1	2.14	0.0185	-0.302	ADRB2,CNR1,CNR2,GPER1,JUN,NFKB1,NFKB2,PIK3CG,PTGER4,PTGIR,SSTR2
Melanocyte Development and Pigmentation Signaling	2.13	0.0408	1	PIK3CG,PTPN6,RPS6KA2,SRC
UVA-Induced MAPK Signaling	2.13	0.0408	#NUM!	BCL2L1,JUN,PIK3CG,RPS6KA2
Sirtuin Signaling Pathway	2.08	0.024	2.449	H1-3,JUN,MYC,NFKB1,NFKB2,REL,TNF
Role of Cytokines in Mediating Communication between Immune Cells	2.06	0.0556	#NUM!	IL10,IL12B,TNF
IGF-1 Signaling	2.04	0.0385	#NUM!	IGFBP4,JUN,PIK3CG,PTK2
EGF Signaling	2.04	0.0545	#NUM!	JUN,PIK3CG,SRC
Inflammasome pathway	1.98	0.1	#NUM!	NFKB1,NFKB2
Polyamine Regulation in Colon Cancer	1.97	0.0517	#NUM!	JUN,MAP2K6,MYC
CXCR4 Signaling	1.97	0.0296	-1.342	EGR1,JUN,PIK3CG,PTK2,SRC
PCP (Planar Cell Polarity) Pathway	1.94	0.05	#NUM!	JUN,ROR2,WNT9A
WNT/β-catenin Signaling	1.93	0.0289	-0.447	GJA1,JUN,MYC,SRC,WNT9A
IL-2 Signaling	1.92	0.0492	#NUM!	JUN,PIK3CG,STAT5A
Tight Junction Signaling	1.88	0.0281	#NUM!	JUN,NFKB1,NFKB2,REL,TNF
Airway Pathology in Chronic Obstructive Pulmonary Disease	1.86	0.0339	#NUM!	IL12B,LTA,LTB,TNF
Pyridoxal 5'-phosphate Salvage Pathway	1.82	0.0455	#NUM!	MAP2K6,MAP3K8,SGK1
WNT/Ca+ pathway	1.82	0.0455	#NUM!	NFKB1,NFKB2,REL
Sperm Motility	1.82	0.0235	#NUM!	FLT1,MAP2K6,PDE4B,PTK2,ROR2,SRC
Estrogen Receptor Signaling	1.82	0.0196	-1.134	GPER1,JUN,MYC,NFKB1,NFKB2,PIK3CG,REL,SRC
Altered T Cell and B Cell Signaling in Rheumatoid Arthritis	1.81	0.0183	#NUM!	CD40,IL10,IL12B,LTA,LTB,NFKB1,NFKB2,REL,TNF
Spermine Biosynthesis	1.81	0.5	#NUM!	AMD1
Spermidine Biosynthesis I	1.81	0.5	#NUM!	AMD1
LXR/RXR Activation	1.8	0.0325	#NUM!	NFKB1,NFKB2,REL,TNF
Agrin Interactions at Neuromuscular Junction	1.76	0.0429	#NUM!	JUN,PTK2,SRC
GM-CSF Signaling	1.76	0.0429	#NUM!	BCL2A1,BCL2L1,PIK3CG
14-3-3-mediated Signaling	1.75	0.0315	#NUM!	JUN,PIK3CG,SRC,TNF
ICOS-ICOSL Signaling in T Helper Cells	1.73	0.0178	-1.342	CD40,GAB2,NFKB1,NFKB2,NFKBIA,NFKBID,NFKBIE,PIK3CG,REL
HGF Signaling	1.69	0.0303	-1	JUN,MAP3K8,PIK3CG,PTK2
CD28 Signaling in T Helper Cells	1.68	0.0174	-0.447	JUN,NFKB1,NFKB2,NFKBIA,NFKBID,NFKBIE,PIK3CG,PTPN6,REL
CREB Signaling in Neurons	1.67	0.0165	0.632	ADRB2,CNR1,CNR2,FLT1,GPER1,PIK3CG,PTGER4,PTGIR,SSTR2,TNFRSF11A
Neurotrophin/TRK Signaling	1.63	0.0385	#NUM!	JUN,MAP2K6,PIK3CG
Oxytocin Signaling Pathway	1.63	0.0214	-0.816	ATP2B1,GJA1,NFKB1,NFKB2,PIK3CG,REL
Thyroid Cancer Signaling	1.62	0.038	#NUM!	JUN,MYC,PIK3CG
Renal Cell Carcinoma Signaling	1.6	0.0375	#NUM!	EGLN3,JUN,PIK3CG
Role of MAPK Signaling in the Pathogenesis of Influenza	1.58	0.0366	#NUM!	CXCL10,MAP2K6,TNF
Airway Inflammation in Asthma	1.56	0.0606	#NUM!	IL10,IL12B
Role of JAK2 in Hormone-like Cytokine Signaling	1.54	0.0588	#NUM!	PTPN6,STAT5A
Senescence Pathway	1.53	0.0202	0	CAPN5,JUN,MAP2K6,NFKB1,NFKB2,PIK3CG
Melatonin Degradation II	1.51	0.25	#NUM!	IL4I1
PKCθ Signaling in T Lymphocytes	1.5	0.0161	-2.121	JUN,MAP3K8,NFKB1,NFKB2,NFKBIA,NFKBID,NFKBIE,PIK3CG,REL
Regulation of Cellular Mechanics by Calpain Protease	1.49	0.0337	#NUM!	CAPN5,PTK2,SRC
OX40 Signaling Pathway	1.45	0.0167	-0.378	BCL2L1,JUN,NFKB1,NFKB2,NFKBIA,NFKBID,NFKBIE,REL
Ovarian Cancer Signaling	1.45	0.0253	#NUM!	GJA1,PIK3CG,SRC,WNT9A
Th17 Activation Pathway	1.43	0.0165	-0.378	BATF,IL10,IL12B,IRAK3,NFKB1,NFKB2,PTGER4,REL
Fcγ Receptor-mediated Phagocytosis in Macrophages and Monocytes	1.42	0.0319	#NUM!	GAB2,PIK3CG,SRC
ERBB Signaling	1.42	0.0319	#NUM!	JUN,MAP2K6,PIK3CG
Salvage Pathways of Pyrimidine Ribonucleotides	1.38	0.0306	#NUM!	MAP2K6,MAP3K8,SGK1
Role of NFAT in Regulation of the Immune Response	1.37	0.0153	-0.447	FCGR2B,JUN,NFKB1,NFKB2,NFKBIA,NFKBID,NFKBIE,PIK3CG,REL
Glioblastoma Multiforme Signaling	1.34	0.0234	0	MYC,PIK3CG,SRC,WNT9A
Serotonin and Melatonin Biosynthesis	1.34	0.167	#NUM!	AANAT
BER (Base Excision Repair) Pathway	1.33	0.0455	#NUM!	MAP2K6,SLC19A1
Axonal Guidance Signaling	1.33	0.0157	#NUM!	ADAMTS6,EFNA4,GDF7,PIK3CG,PTK2,SEMA4B,SEMA7A,WNT9A
Virus Entry via Endocytic Pathways	1.32	0.0288	#NUM!	PIK3CG,SRC,TFRC
Mouse Embryonic Stem Cell Pluripotency	1.32	0.0288	#NUM!	ID2,MYC,PIK3CG
LPS/IL-1 Mediated Inhibition of RXR Function	1.3	0.0197	#NUM!	ABCB9,CHST3,IL4I1,JUN,TNF
Paxillin Signaling	1.28	0.0278	#NUM!	PIK3CG,PTK2,SRC
Cardiac Hypertrophy Signaling	1.27	0.0192	0.447	ADRB2,JUN,MAP2K6,MAP3K8,PIK3CG
UVC-Induced MAPK Signaling	1.22	0.0392	#NUM!	JUN,SRC
Granulocyte Adhesion and Diapedesis	1.21	0.0212	#NUM!	CCL22,CXCL10,ICAM1,TNF
Amyotrophic Lateral Sclerosis Signaling	1.21	0.0261	#NUM!	BCL2L1,CAPN5,PIK3CG
UVB-Induced MAPK Signaling	1.2	0.0385	#NUM!	JUN,PIK3CG
Neuregulin Signaling	1.19	0.0256	#NUM!	MYC,SRC,STAT5A
Endothelin-1 Signaling	1.19	0.0208	-1	JUN,MYC,PIK3CG,SRC
Leukocyte Extravasation Signaling	1.19	0.0207	-1	ICAM1,PIK3CG,PTK2,SRC
Fc Epsilon RI Signaling	1.18	0.0254	#NUM!	MAP2K6,PIK3CG,TNF
PAK Signaling	1.18	0.0254	#NUM!	PIK3CG,PTK2,TNF
Pathogenesis of Multiple Sclerosis	1.17	0.111	#NUM!	CXCL10
Sphingosine and Sphingosine-1-phosphate Metabolism	1.17	0.111	#NUM!	SGPP2
Oxytocin In Brain Signaling Pathway	1.16	0.0203	2	NFKB1,NFKB2,PIK3CG,TNF
Regulation of IL-2 Expression in Activated and Anergic T Lymphocytes	1.15	0.0152	-2.646	JUN,NFKB1,NFKB2,NFKBIA,NFKBID,NFKBIE,REL
CNTF Signaling	1.13	0.0351	#NUM!	PIK3CG,RPS6KA2
RHOA Signaling	1.13	0.0242	#NUM!	CDC42EP5,PIP5K1B,PTK2
Ephrin Receptor Signaling	1.12	0.0197	#NUM!	EFNA4,PIK3CG,PTK2,SRC
Calcium Transport I	1.12	0.1	#NUM!	ATP2B1
Cancer Drug Resistance By Drug Efflux	1.12	0.0345	#NUM!	NFKB1,PIK3CG
Sertoli Cell-Sertoli Cell Junction Signaling	1.1	0.0194	#NUM!	JUN,MAP3K8,SRC,TNF
Endometrial Cancer Signaling	1.1	0.0333	#NUM!	MYC,PIK3CG
Semaphorin Signaling in Neurons	1.07	0.0323	#NUM!	PTK2,SEMA7A
TEC Kinase Signaling	1.07	0.0138	-1.633	NFKB1,NFKB2,PIK3CG,PTK2,REL,SRC,STAT5A,TNF
Integrin Signaling	1.06	0.0188	0	CAPN5,PIK3CG,PTK2,SRC
Agranulocyte Adhesion and Diapedesis	1.06	0.0187	#NUM!	CCL22,CXCL10,ICAM1,TNF
Adipogenesis pathway	1.05	0.0222	#NUM!	EGR2,FGFRL1,TNF
PXR/RXR Activation	1.04	0.0308	#NUM!	ABCB9,TNF
Gαi Signaling	1.01	0.0214	#NUM!	CNR1,CNR2,SRC
Eicosanoid Signaling	1	0.0294	#NUM!	PTGER4,PTGIR
Role of JAK1 and JAK3 in γc Cytokine Signaling	0.991	0.029	#NUM!	PIK3CG,STAT5A
Xenobiotic Metabolism General Signaling Pathway	0.991	0.021	#NUM!	MAP2K6,MAP3K8,PIK3CG
Phenylalanine Degradation IV (Mammalian, via Side Chain)	0.983	0.0714	#NUM!	IL4I1
Glioma Invasiveness Signaling	0.951	0.0274	#NUM!	PIK3CG,PTK2
Osteoarthritis Pathway	0.943	0.0169	#NUM!	NFKB1,NFKB2,REL,TNF
Corticotropin Releasing Hormone Signaling	0.939	0.0199	#NUM!	CNR1,JUN,NR4A1
Semaphorin Neuronal Repulsive Signaling Pathway	0.939	0.0199	#NUM!	MAP2K6,PDE4B,PIK3CG
Mismatch Repair in Eukaryotes	0.928	0.0625	#NUM!	SLC19A1
GDNF Family Ligand-Receptor Interactions	0.924	0.0263	#NUM!	JUN,PIK3CG
Macropinocytosis Signaling	0.924	0.0263	#NUM!	PIK3CG,SRC
IL-15 Signaling	0.917	0.0133	-1.633	BCL2L1,MYC,NFKB1,NFKB2,PIK3CG,REL,STAT5A
Maturity Onset Diabetes of Young (MODY) Signaling	0.907	0.0256	#NUM!	NFKB1,NFKB2
Dermatan Sulfate Degradation (Metazoa)	0.903	0.0588	#NUM!	FGFRL1
eNOS Signaling	0.889	0.0189	#NUM!	FLT1,HSPA6,PIK3CG
Inhibition of ARE-Mediated mRNA Degradation Pathway	0.879	0.0186	#NUM!	LTA,LTB,TNF
Granzyme A Signaling	0.857	0.0526	#NUM!	H1-3
VEGF Family Ligand-Receptor Interactions	0.854	0.0238	#NUM!	FLT1,PIK3CG
Human Embryonic Stem Cell Pluripotency	0.851	0.0181	#NUM!	FGFRL1,PIK3CG,WNT9A
FcγRIIB Signaling in B Lymphocytes	0.845	0.0235	#NUM!	FCGR2B,PIK3CG
Circadian Rhythm Signaling	0.799	0.0149	#NUM!	AANAT,MAP2K6,MYC,SRC
Putrescine Degradation III	0.799	0.0455	#NUM!	IL4I1
Vitamin-C Transport	0.783	0.0435	#NUM!	STOM
IL-4 Signaling	0.783	0.0215	#NUM!	PIK3CG,PTPN6
IL-22 Signaling	0.764	0.0417	#NUM!	STAT5A
Tumoricidal Function of Hepatic Natural Killer Cells	0.764	0.0417	#NUM!	ICAM1
TGF-β Signaling	0.762	0.0208	#NUM!	JUN,MAP2K6
Role of JAK family kinases in IL-6-type Cytokine Signaling	0.75	0.04	#NUM!	STAT5A
ATM Signaling	0.742	0.0202	#NUM!	JUN,NFKBIA
CLEAR Signaling Pathway	0.733	0.014	2	ATP6V0A1,FLT1,TNF,TNFRSF11A
Estrogen-mediated S-phase Entry	0.733	0.0385	#NUM!	MYC
D-myo-inositol (1,4,5)-Trisphosphate Biosynthesis	0.733	0.0385	#NUM!	PIP5K1B
Apelin Liver Signaling Pathway	0.733	0.0385	#NUM!	TNF
Xenobiotic Metabolism CAR Signaling Pathway	0.73	0.0158	#NUM!	CHST3,MAP2K6,SRC
Neuropathic Pain Signaling In Dorsal Horn Neurons	0.728	0.0198	#NUM!	PIK3CG,SRC
Tryptophan Degradation X (Mammalian, via Tryptamine)	0.719	0.037	#NUM!	IL4I1
Clathrin-mediated Endocytosis Signaling	0.717	0.0155	#NUM!	PIK3CG,SRC,TFRC
Gap Junction Signaling	0.695	0.0152	#NUM!	GJA1,PIK3CG,SRC
Telomerase Signaling	0.69	0.0187	#NUM!	MYC,PIK3CG
Role of p14/p19ARF in Tumor Suppression	0.69	0.0345	#NUM!	PIK3CG
Systemic Lupus Erythematosus Signaling	0.668	0.0113	#NUM!	CD40,FCGR2B,IL10,JUN,PIK3CG,PTPN6,TNF
Dopamine Degradation	0.654	0.0312	#NUM!	IL4I1
Inhibition of Angiogenesis by TSP1	0.631	0.0294	#NUM!	JUN
Nitric Oxide Signaling in the Cardiovascular System	0.623	0.0168	#NUM!	FLT1,PIK3CG
Role of NANOG in Mammalian Embryonic Stem Cell Pluripotency	0.618	0.0167	#NUM!	PIK3CG,WNT9A
Sphingosine-1-phosphate Signaling	0.618	0.0167	#NUM!	PIK3CG,PTK2
Role of NFAT in Cardiac Hypertrophy	0.599	0.0135	#NUM!	MAP2K6,PIK3CG,SRC
Noradrenaline and Adrenaline Degradation	0.599	0.027	#NUM!	IL4I1
EIF2 Signaling	0.592	0.0134	#NUM!	MYC,PIK3CG,RPL22L1
Neurovascular Coupling Signaling Pathway	0.588	0.0133	#NUM!	GJA1,PTGER4,PTGIR
GP6 Signaling Pathway	0.582	0.0157	#NUM!	PIK3CG,PTK2
G Beta Gamma Signaling	0.573	0.0155	#NUM!	PIK3CG,SRC
p70S6K Signaling	0.559	0.0152	#NUM!	PIK3CG,SRC
Ferroptosis Signaling Pathway	0.559	0.0152	#NUM!	SLC39A14,TFRC
T Cell Exhaustion Signaling Pathway	0.548	0.0106	-1.633	BATF,IL10,IL12B,JUN,PIK3CG,PTPN6
Oncostatin M Signaling	0.542	0.0233	#NUM!	STAT5A
B Cell Development	0.535	0.0227	#NUM!	CD40
Serotonin Receptor Signaling	0.526	0.0222	#NUM!	IL4I1
Insulin Receptor Signaling	0.524	0.0143	#NUM!	PIK3CG,SGK1
Actin Cytoskeleton Signaling	0.523	0.0122	#NUM!	PIK3CG,PIP5K1B,PTK2
tRNA Splicing	0.519	0.0217	#NUM!	PDE4B
Hereditary Breast Cancer Signaling	0.516	0.0141	#NUM!	PIK3CG,SLC19A1
nNOS Signaling in Neurons	0.51	0.0213	#NUM!	CAPN5
Dermatan Sulfate Biosynthesis (Late Stages)	0.51	0.0213	#NUM!	CHST3
PFKFB4 Signaling Pathway	0.503	0.0208	#NUM!	MAP2K6
Melanoma Signaling	0.488	0.02	#NUM!	PIK3CG
Chondroitin Sulfate Biosynthesis (Late Stages)	0.488	0.02	#NUM!	CHST3
Endocannabinoid Neuronal Synapse Pathway	0.488	0.0134	#NUM!	CNR1,CNR2
Amyloid Processing	0.481	0.0196	#NUM!	CAPN5
Factors Promoting Cardiogenesis in Vertebrates	0.474	0.0131	#NUM!	MYC,WNT9A
Necroptosis Signaling Pathway	0.458	0.0127	#NUM!	CAPN5,TNF
CSDE1 Signaling Pathway	0.449	0.0179	#NUM!	MYC
Primary Immunodeficiency Signaling	0.449	0.0179	#NUM!	CD40
SAPK/JNK Signaling	0.449	0.00996	0.447	DUSP4,DUSP8,JUN,PIK3CG,SH2D2A
FAT10 Signaling Pathway	0.449	0.0179	#NUM!	TNF
Insulin Secretion Signaling Pathway	0.446	0.011	#NUM!	PIK3CG,SRC,STAT5A
Role of CHK Proteins in Cell Cycle Checkpoint Control	0.442	0.0175	#NUM!	SLC19A1
Protein Ubiquitination Pathway	0.439	0.0109	#NUM!	DNAJB1,HSPA6,USP12
Chondroitin Sulfate Biosynthesis	0.437	0.0172	#NUM!	CHST3
Dermatan Sulfate Biosynthesis	0.425	0.0167	#NUM!	CHST3
Systemic Lupus Erythematosus In T Cell Signaling Pathway	0.413	0.00936	-0.816	IL10,IL12B,JUN,MAP2K6,PIK3CG,PTK2
Mitotic Roles of Polo-Like Kinase	0.393	0.0152	#NUM!	PLK3
Cardiac β-adrenergic Signaling	0.391	0.0112	#NUM!	PALM2AKAP2,PDE4B
Superpathway of Melatonin Degradation	0.388	0.0149	#NUM!	IL4I1
ERBB4 Signaling	0.383	0.0147	#NUM!	PIK3CG
Remodeling of Epithelial Adherens Junctions	0.383	0.0147	#NUM!	SRC
Cell Cycle: G1/S Checkpoint Regulation	0.383	0.0147	#NUM!	MYC
SPINK1 General Cancer Pathway	0.378	0.0145	#NUM!	PIK3CG
Serotonin Degradation	0.369	0.0141	#NUM!	IL4I1
Melatonin Signaling	0.365	0.0139	#NUM!	MAP2K6
Basal Cell Carcinoma Signaling	0.365	0.0139	#NUM!	WNT9A
Ephrin B Signaling	0.365	0.0139	#NUM!	PTK2
Caveolar-mediated Endocytosis Signaling	0.352	0.0133	#NUM!	SRC
GPCR-Mediated Integration of Enteroendocrine Signaling Exemplified by an L Cell	0.352	0.0133	#NUM!	ADRB2
Xenobiotic Metabolism PXR Signaling Pathway	0.351	0.0104	#NUM!	CHST3,IL4I1
Leptin Signaling in Obesity	0.347	0.0132	#NUM!	PIK3CG
Synaptogenesis Signaling Pathway	0.345	0.00946	#NUM!	EFNA4,PIK3CG,SRC
VDR/RXR Activation	0.339	0.0128	#NUM!	CXCL10
Role of WNT/GSK-3β Signaling in the Pathogenesis of Influenza	0.339	0.0128	#NUM!	WNT9A
Heparan Sulfate Biosynthesis (Late Stages)	0.334	0.0127	#NUM!	CHST3
Dopamine Receptor Signaling	0.334	0.0127	#NUM!	IL4I1
Role of BRCA1 in DNA Damage Response	0.331	0.0125	#NUM!	SLC19A1
TR/RXR Activation	0.316	0.0119	#NUM!	PIK3CG
Heparan Sulfate Biosynthesis	0.309	0.0116	#NUM!	CHST3
mTOR Signaling	0.305	0.00943	#NUM!	PIK3CG,RPS6KA2
RHOGDI Signaling	0.298	0.0093	#NUM!	PIP5K1B,SRC
T Helper Cell Differentiation	0.298	0.00849	#NUM!	CD40,IL10,IL12B,TNF
Non-Small Cell Lung Cancer Signaling	0.282	0.0106	#NUM!	PIK3CG
Apelin Cardiomyocyte Signaling Pathway	0.267	0.0101	#NUM!	PIK3CG
NER (Nucleotide Excision Repair, Enhanced Pathway)	0.256	0.00971	#NUM!	SLC19A1
AMPK Signaling	0.243	0.0082	#NUM!	ADRB2,PIK3CG
CDK5 Signaling	0.228	0.00877	#NUM!	EGR1
Regulation of Actin-based Motility by Rho	0.223	0.00862	#NUM!	PIP5K1B
Bladder Cancer Signaling	0.223	0.00862	#NUM!	MYC
Glioma Signaling	0.206	0.00806	#NUM!	PIK3CG
FXR/RXR Activation	0.201	0.00794	#NUM!	TNF
CCR5 Signaling in Macrophages	0	0.002	#NUM!	JUN
Calcium-induced T Lymphocyte Apoptosis	0	0.00217	#NUM!	NR4A1
CTLA4 Signaling in Cytotoxic T Lymphocytes	0	0.00418	#NUM!	PIK3CG,PTPN6
CCR3 Signaling in Eosinophils	0	0.00741	#NUM!	PIK3CG
Cellular Effects of Sildenafil (Viagra)	0	0.00671	#NUM!	PDE4B
Allograft Rejection Signaling	0	0.0062	#NUM!	CD40,IL10,TNF
Autoimmune Thyroid Disease Signaling	0	0.00441	#NUM!	CD40,IL10
Graft-versus-Host Disease Signaling	0	0.00224	#NUM!	TNF
Communication between Innate and Adaptive Immune Cells	0	0.00646	#NUM!	CD40,CD83,CXCL10,IL10,IL12B,TNF
CDC42 Signaling	0	0.00522	#NUM!	CDC42EP5,JUN,SRC
Phospholipase C Signaling	0	0.00736	-1	FCGR2B,NFKB1,NFKB2,REL,SRC
Regulation of eIF4 and p70S6K Signaling	0	0.00559	#NUM!	PIK3CG
NUR77 Signaling in T Lymphocytes	0	0.00195	#NUM!	NR4A1
Hematopoiesis from Pluripotent Stem Cells	0	0.00452	#NUM!	IL10,IL12B
Epithelial Adherens Junction Signaling	0	0.00637	#NUM!	SRC
Phagosome Maturation	0	0.00629	#NUM!	ATP6V0A1
White Adipose Tissue Browning Pathway	0	0.00725	#NUM!	FGFRL1
Calcium Signaling	0	0.00459	#NUM!	ATP2B1

## Sheet: Table S3B
Ingenuity Pathway Analysis, upstream regulator, Ibrutinib-regulated genes ((log2FC <-0.5/>0.5; FDR<0.01))
© 2000-2022 QIAGEN. All rights reserved.
Upstream Regulator	Expr Log Ratio	Molecule Type	Predicted Activation State	Activation z-score	Flags	p-value of overlap	Target Molecules in Dataset	Mechanistic Network
Ige		complex	Inhibited	-4.248		2.97e-28	BCL2A1,BCL2L1,CCL22,CD40,CDC42EP5,DUSP2,DUSP4,EGR1,EGR2,ETV5,FCGR2B,FLT1,HIVEP3,ICAM1,IER3,IL10,IL12B,LTA,MAP3K8,MYC,NABP1,NFKB1,NFKB2,NFKBIA,NFKBID,NFKBIE,PLK3,PTPN6,RPS6KA2,SEMA7A,SLC37A2,STAT5A,TFRC,TNF,TRAF1	96 (18)
CD40LG		cytokine	Inhibited	-4.224		8.36e-27	BATF,BCL2A1,BCL2L1,CCL22,CD40,CD83,CXCL10,DUSP1,DUSP2,DUSP4,EGR1,FCGR2B,FLT1,FOSL2,ICAM1,ID2,IFIT2,IL10,IL12B,JUN,LTA,LTB,MYC,NFKB1,NFKB2,NFKBIA,NFKBIE,NINJ1,NR4A3,PALM2AKAP2,REL,STAT5A,TFRC,TNF,TNFRSF11A,TRAF1	84 (13)
lipopolysaccharide		chemical drug	Inhibited	-5.658		5.39e-25	ADRB2,AMPD3,ATP2B1,BATF,BCL2A1,BCL2L1,CCL22,CD40,CD83,CD9,CHST3,CNR2,CXCL10,DDN,DNAJB1,DRAM1,DUSP1,DUSP2,DUSP4,DUSP8,EGLN3,EGR1,EGR2,ETV5,FCGR2B,FLT1,FOXL1,GEM,GJA1,HERPUD1,HIVEP3,ICAM1,ID2,IER3,IFIT2,IGFBP4,IL10,IL12B,IL4I1,INSIG1,IRAK3,JUN,LTA,LTB,MAP3K8,MYC,NFKB1,NFKB2,NFKBIA,NFKBID,NFKBIE,NFKBIZ,NR4A1,NR4A3,PALM2AKAP2,PDE4B,PIK3CG,PLK3,PTGER4,PTK2,PTPN6,REL,SERPINE2,SGPP2,SIAH2,SLC39A14,SPIC,…	101 (14)
IL33		cytokine	Inhibited	-2.775		1.29e-23	BATF,BCL2A1,BCL2L1,CCL22,CD40,CD83,CXCL10,DUSP2,EGLN3,EGR2,FLT1,FOSL2,ICAM1,ID2,IER3,IL10,IL4I1,IRAK3,MYC,NABP1,NFKB1,NFKB2,NFKBIA,NFKBID,NFKBIE,NFKBIZ,NR4A1,PTGER4,REL,RPS6KA2,STAT5A,TNF,TRAF1,ZC3H12A	84 (16)
TNF	-2.639	cytokine	Inhibited	-3.765		1.84e-23	ABTB2,ADRB2,AMPD3,ARHGEF40,ATP2B1,BCL2A1,BCL2L1,CCL22,CD40,CD83,CDC42EP5,CNR2,CXCL10,DUSP1,DUSP2,DUSP4,EGLN3,EGR1,EGR2,ETV5,FCGR2B,FGFRL1,FLT1,FOSL2,GEM,GJA1,ICAM1,IER3,IFIT2,IGFBP4,IL10,IL12B,IL4I1,INSIG1,IRAK3,JUN,LRIG1,LTA,LTB,MAP2K6,MAP3K8,MFSD2A,MYC,NFKB1,NFKB2,NFKBIA,NFKBIE,NFKBIZ,NINJ1,NR4A1,NR4A3,NUAK2,PDE4B,PIK3CG,PLK3,PRNP,PTGER4,REL,SERPINE2,SGK1,STAT5A,TFRC,TNF,TNFRSF11A,TRAF1,ZC3H12A	91 (15)
resiquimod		chemical drug	Inhibited	-2.906		6.05e-23	BATF,BCL2A1,CCL22,CD40,CD83,CXCL10,FCGR2B,HERPUD1,ICAM1,IER3,IFIT2,IGFBP4,IL10,IL12B,IRAK3,JUN,LTA,NFKB1,NFKB2,NFKBIA,NFKBIZ,PIK3CG,PTGIR,REL,SEMA7A,TNF,TNFRSF11A,TNIP3,ZC3H12A	82 (14)
Pam3-Cys-Ser-Lys4		chemical reagent	Inhibited	-3.63		2.66e-22	BATF,BCL2A1,BCL2L1,CCL22,CD40,CD83,CXCL10,FCGR2B,HIVEP3,ICAM1,IER3,IL10,IL12B,JUN,LTB,NFKB1,NFKB2,NFKBIA,NFKBIZ,REL,STAT5A,TNF,TNFRSF11A,TRAF1	84 (12)
CSF2		cytokine	Inhibited	-2.87		2.17e-21	BCL2A1,BCL2L1,CD40,CD83,CXCL10,DUSP2,EGR1,EGR2,FCGR2B,FLT1,ICAM1,ID2,IER3,IL10,IL12B,IRAK3,JUN,LTA,LTB,MFSD2A,MYC,NFKB1,NFKB2,NFKBIA,NR4A1,NR4A3,NUAK2,PDE4B,PIK3CG,PRNP,PTGER4,PTK2,SGK1,TNF,TNFRSF11A	90 (17)
5-O-mycolyl-beta-araf-(1->2)-5-O-mycolyl-alpha-araf-(1->1')-glycerol		chemical - endogenous non-mammalian	Inhibited	-3.311		1.23e-20	BCL2A1,CD40,CD83,CXCL10,DUSP1,EGR2,ICAM1,IER3,IFIT2,NFKB1,NFKB2,NFKBIZ,NR4A3,PDE4B,SERPINE2,TNF,TNIP3,TRAF1	77 (10)
prostaglandin E2		chemical - endogenous mammalian		-0.706		5.61e-20	BCL2L1,CCL22,CD40,CD83,CXCL10,DUSP1,EGR1,EGR2,FLT1,FOSL2,GJA1,HIVEP3,ICAM1,IER3,IGFBP4,IL10,IL12B,IL4I1,JUN,MAP3K8,MYC,NFKBIA,NFKBIZ,NR4A1,PDE4B,PIK3CG,PTGER4,PTK2,TNF	88 (19)
IL1B		cytokine	Inhibited	-3.379		6.06e-20	ADRB2,AMPD3,BCL2A1,BCL2L1,CCL22,CD40,CD83,CNR2,CXCL10,DUSP1,EGLN3,EGR1,FCGR2B,FGFRL1,FLT1,GEM,GJA1,ICAM1,ID2,IER3,IGFBP4,IL10,IL12B,IL4I1,IRAK3,JUN,LTA,MAP2K6,MAP3K8,MYC,NFKB1,NFKB2,NFKBIA,NFKBIE,NFKBIZ,NR4A1,NR4A3,PDE4B,PLK3,REL,SSTR2,STAT5A,TNF,TNFRSF11A,TRAF1,ZC3H12A	93 (15)
NFATC2	-0.196	transcription regulator		0.163		2.32e-19	BATF,BCL2L1,CCL22,CD40,CD83,CXCL10,EGR2,IER3,IFIT2,IL10,IL12B,JUN,MYC,NFKB1,NFKBIA,NFKBIZ,NR4A1,REL,SRC,STAT5A,TNF,TRAF1,ZBTB32	90 (18)
IgG		complex		-0.004		3.11e-19	BCL2L1,CD40,CD83,CD9,CXCL10,DUSP1,EGLN3,EGR1,EGR2,FCGR2B,FLT1,FOSL2,ICAM1,IL10,IL12B,MAP3K8,MYC,NFKBIA,NFKBIE,NINJ1,PTGER4,PTPN6,REL,SGK1,STAT5A,TNF,TRAF1	91 (17)
Immunoglobulin		complex	Inhibited	-2.738		1.11e-18	ADRB2,BATF,BCL2A1,BCL2L1,CCL22,CD40,CD83,CD9,CXCL10,DUSP1,DUSP4,EGR1,EGR2,ETV5,HSPA6,ICAM1,IER3,IFIT2,IGFBP4,IL10,IL12B,LTA,MFSD2A,MYC,NFKB1,NFKB2,NFKBIA,NFKBID,NFKBIZ,NR4A1,PLK3,REL,SEMA4B,SLC19A1,SLC39A14,SLC43A3,STAT5A,TFRC,TNF,TNFRSF11A,TRAF1	87 (14)
NFKB1	-0.555	transcription regulator	Inhibited	-3.625		5.29e-18	BCL2A1,BCL2L1,CCL22,CD40,CXCL10,DUSP1,EGR1,GJA1,ICAM1,IER3,IL10,IL12B,LTA,LTB,MAP3K8,MYC,NFKB1,NFKB2,NFKBIA,NR4A1,NR4A3,PLK3,PTPN6,TNF,TRAF1	101 (17)
TLR4	0.68	transmembrane receptor	Inhibited	-3.466		6.66e-18	BATF,BCL2L1,CD40,CXCL10,DUSP2,FCGR2B,GJA1,ICAM1,IFIT2,IL10,IL12B,IRAK3,LTA,MYC,NFKB1,NFKB2,NFKBIA,NFKBID,NFKBIZ,NR4A1,NR4A3,REL,STAT5A,TFRC,TNF,TRAF1,USP12,ZC3H12A	93 (14)
RELA	-0.125	transcription regulator	Inhibited	-4.049		7.01e-18	BCL2A1,BCL2L1,CCL22,CD40,CXCL10,DUSP1,EGR1,ICAM1,IER3,IL10,IL12B,JUN,LTA,LTB,MYC,NFKB1,NFKB2,NFKBIA,NFKBID,NFKBIE,NR4A1,NR4A3,PDE4B,PLK3,PTGER4,PTPN6,SERPINE2,STAT5A,TNF,TRAF1	91 (14)
CD40	-0.576	transmembrane receptor	Inhibited	-2.791		1.91e-17	BCL2A1,BCL2L1,CCL22,CD40,CD83,CNR2,CXCL10,DUSP1,FCGR2B,ICAM1,IL10,IL12B,IL4I1,JUN,LTA,MYC,NFKB1,NFKB2,NFKBIA,REL,TNF,TRAF1	79 (13)
ID2	-0.543	transcription regulator		-1.155		2.31e-17	BATF,BCL2L1,CD83,DUSP1,DUSP4,EGR2,ICAM1,IGFBP4,IL10,LMO2,LRIG1,LTA,LTB,MAP2K6,MYC,NFKBID,NFKBIE,NR4A1,NR4A3,REL,RPS6KA2,TRAF1
IL4		cytokine	Inhibited	-4.837		2.78e-17	BATF,BCL2L1,CCL22,CD40,CD83,CHST3,CNR2,CXCL10,EGR2,FCGR2B,FLT1,GJA1,ICAM1,IER3,IGFBP4,IL10,IL12B,IL4I1,IRAK3,JUN,LDLRAD3,LTA,LTB,MFSD2A,MIR155HG,MYC,NABP1,NFKB1,NFKB2,NFKBIA,NFKBID,NFKBIE,NFKBIZ,NR4A3,PDE4B,PIP5K1B,PRNP,SEMA7A,SH3BP2,STAT5A,TFRC,TNF,TNFRSF11A,TRAF1,ZC3H12A	89 (16)
NFkB (complex)		complex	Inhibited	-5.031		7.2e-17	BATF,BCL2A1,BCL2L1,CCL22,CD40,CD83,CXCL10,DUSP2,EGR1,ICAM1,IER3,IL10,IL12B,JUN,LTA,LTB,MAP3K8,MYC,NFKB1,NFKB2,NFKBIA,NFKBID,NFKBIE,NFKBIZ,NUAK2,PLK3,REL,SH2D5,STAT5A,TFRC,TNF,TRAF1,ZC3H12A	95 (17)
TNFSF11		cytokine	Inhibited	-2.861		1.04e-16	BCL2A1,BCL2L1,CD40,CD83,DUSP1,EGR2,ICAM1,IER3,IL10,IL12B,JUN,MYC,NFKB1,NFKB2,NFKBIA,NFKBIZ,PAG1,PTGER4,RGL1,SRC,TNF,TNFRSF11A,TRAF1	81 (18)
dexamethasone		chemical drug		1.279		2.41e-16	ADRB2,AMPD3,ATP2B1,BATF,BCL2A1,BCL2L1,CD40,CD83,CXCL10,DUSP1,DUSP4,EGLN3,EGR1,EGR2,ENC1,ETV5,FCGR2B,FGD4,FOSL2,GEM,GJA1,GPER1,GRAMD4,HERPUD1,HSPA6,ICAM1,ID2,IER3,IFIT2,IGFBP4,IL10,IL12B,IRAK3,JUN,LMO2,LTA,LTB,MAP2K6,MSL3,MYC,NFKB1,NFKB2,NFKBIA,NFKBIE,NFKBIZ,NR4A1,NR4A3,OSBP2,PDE4B,PTPN6,RPS6KA2,SERPINE2,SGK1,SSTR2,STAT5A,STOM,TFRC,TNF,TRAF1,ZC3H12A	92 (16)
ID3	0.262	transcription regulator		-0.44		3.76e-16	BATF,BCL2L1,CD83,DUSP1,DUSP4,EGR2,ICAM1,IGFBP4,IL10,LMO2,LTA,LTB,MAP2K6,MYC,NR4A1,NR4A3,REL,RPS6KA2,SEMA7A,TRAF1	79 (15)
SB203580		chemical drug	Activated	3.537		1.01e-15	AANAT,ADRB2,CD40,CD83,CXCL10,DUSP1,EGR1,FLT1,GJA1,ICAM1,IER3,IFIT2,IL10,IL12B,JUN,LMO2,MAP2K6,MYC,NFKB1,NFKB2,NFKBIA,NR4A1,NR4A3,PDE4B,REL,SGK1,TNF,TRAF1	86 (19)
NOD2		other	Inhibited	-2.764		1.73e-15	BCL2A1,CD40,CXCL10,ICAM1,IER3,IL10,IL12B,MAP3K8,NFKB1,NFKB2,NFKBIA,PDE4B,TNF,TRAF1	78 (15)
tetradecanoylphorbol acetate		chemical drug	Inhibited	-4.731		1.93e-15	BCL2A1,BCL2L1,CXCL10,DUSP1,DUSP2,DUSP8,EGR1,EGR2,FLT1,FOSL2,GEM,GJA1,HIVEP3,ICAM1,ID2,IER3,IL10,IL12B,IL4I1,IRAK3,JUN,LTA,LTB,MYC,NFKB1,NFKB2,NFKBIA,NFKBIE,NINJ1,NR4A1,PRNP,PTGER4,PTGIR,PTK2,PTPN6,REL,SGK1,SPIC,SRC,SSTR2,TNF,TRAF1	90 (19)
IFNG		cytokine	Inhibited	-3.354		5.25e-15	ABTB2,BCL2A1,BCL2L1,CCL22,CD40,CD83,CHST3,CNR1,CXCL10,DUSP1,DUSP4,EGLN3,EGR1,EGR2,FCGR2B,FGFRL1,FLT1,GJA1,GPER1,ICAM1,ID2,IER3,IFIT2,IGFBP4,IL10,IL12B,IL4I1,JUN,LTA,LTB,MAP3K8,MFSD2A,MYC,NFKB1,NFKB2,NFKBIA,NFKBIE,NFKBIZ,NR4A3,PRNP,PTPN6,SEMA7A,TFRC,TNF,TNFRSF11A,TRIM8,WNT9A	87 (17)
TCR		complex	Inhibited	-3.529		1.27e-14	BATF,BCL2A1,BCL2L1,CCL22,CXCL10,EGR1,EGR2,ETV5,IFIT2,IL10,JUN,LTA,MAP3K8,MYC,NFKB1,NFKB2,NFKBIA,NR4A1,REL,SIAH2,STAT5A,TNF,TNIP3,ZBTB32	66 (17)
entolimod		biologic drug		-1.878		1.47e-14	ADRB2,BCL2A1,CXCL10,DUSP1,IER3,IL10,NFKBIA,NFKBID,NFKBIZ,TNF	55 (7)
CD3		complex	Inhibited	-3.907		1.57e-14	BATF,BCL2A1,BCL2L1,CCL22,CD83,CXCL10,DUSP2,EGR2,HIVEP3,ICAM1,IL10,IL12B,IL4I1,JUN,LTA,MAP3K8,MYC,NFKB1,NFKBIA,NR4A1,PDE4B,PTGER4,REL,SH2D2A,STOM,TFRC,TNF,TNFRSF11A,TRAF1,ZBTB32	82 (19)
etoposide		chemical drug		-1.34		1.77e-14	BCL2A1,BCL2L1,CD40,CXCL10,DUSP1,DUSP4,ICAM1,ID2,IER3,IFIT2,IL10,JUN,MYC,NFKB2,NR4A1,REL,SGK1,SLC16A4,TNF	85 (19)
REL	-0.576	transcription regulator	Inhibited	-3.873		1.79e-14	BCL2A1,BCL2L1,CD40,CXCL10,EGR2,ETV5,ICAM1,IER3,IL12B,JUN,MAP3K8,MYC,NFKB1,NFKB2,NFKBIA,NFKBID,NR4A1,NR4A3,REL,TNF	78 (19)
LDL		complex	Inhibited	-2.767		1.84e-14	BCL2A1,BCL2L1,CD40,CXCL10,DUSP1,DUSP2,EGR1,FCGR2B,HSPA6,ICAM1,IFIT2,IGFBP4,IL12B,INSIG1,IRAK3,JUN,LTA,NFKB1,NR4A1,NR4A3,TNF	82 (18)
poly rI:rC-RNA		biologic drug	Inhibited	-4.195		2.84e-14	CCL22,CD40,CD83,CXCL10,DUSP1,EGR1,FCGR2B,ICAM1,IFIT2,IL10,IL12B,IL4I1,JUN,LTA,LTB,MIR155HG,MYC,NFKB1,NFKB2,NFKBIA,NFKBIE,NFKBIZ,NR4A1,NR4A3,REL,SPIC,TNF,TNIP3,TRAF1,TRANK1,ZC3H12A	82 (14)
NR3C1	0.127	ligand-dependent nuclear receptor		0.043		3.7e-14	BCL2L1,CCL22,CD83,CXCL10,DUSP1,DUSP4,EGR1,ENC1,FGD4,GEM,HERPUD1,HSPA6,ICAM1,IER3,IFIT2,IL10,IL12B,JUN,LTB,MFSD2A,MYC,NFKB1,NFKB2,NFKBIA,PDE4B,SGK1,SIAH2,STAT5A,STOM,TM2D3,TNF,TRAF1	104 (15)
IL5		cytokine	Inhibited	-2.754	bias	4.88e-14	BCL2L1,CCL22,CD40,CD9,EGLN3,EGR1,EGR2,FCGR2B,FOSL2,HSPA6,ICAM1,IER3,IL10,LTA,LTB,MYC,NABP1,PDE4B,SGK1,TNF,ZBTB32	88 (18)
Salmonella enterica serotype abortus equi lipopolysaccharide		chemical toxicant	Inhibited	-2.766	bias	6.63e-14	ADRB2,DUSP2,EGR1,FLT1,GEM,ID2,IFIT2,IL10,IL12B,MAP3K8,NFKBIZ,PALM2AKAP2,SGPP2,SIAH2,TNF,TNIP3,TRAF1	79 (10)
IL2		cytokine	Inhibited	-3.175		6.96e-14	BATF,BCL2A1,BCL2L1,CAPN5,CCL22,CD40,CD83,CD9,CXCL10,DUSP2,DUSP4,ICAM1,IER3,IGFBP4,IL10,IL12B,INSIG1,JUN,LTA,LTB,MAP2K6,MYC,NFKB1,PDE4B,PIP5K1B,PTGIR,PTPN6,TFRC,TNF,TNFRSF11A,TRAF1	86 (15)
salmonella minnesota R595 lipopolysaccharides		chemical - endogenous non-mammalian	Inhibited	-2.525	bias	9.28e-14	CCL22,CD83,CXCL10,EGR1,ICAM1,IFIT2,IL10,IL12B,JUN,NFKB1,NFKB2,NFKBIA,NFKBIZ,PDE4B,TNF	82 (16)
MAP2K1/2		group	Inhibited	-2.762		1.01e-13	DUSP1,DUSP4,EGR1,EGR2,GJA1,HERPUD1,IL10,JUN,MIR155HG,MYC,NFKB1,PIK3CG,TNF	86 (23)
LY294002		chemical drug	Activated	3.411		1.03e-13	ADRB2,ATP2B1,BCL2L1,CD83,CNR1,CXCL10,DUSP1,DUSP4,EGR1,EGR2,FLT1,GEM,GJA1,HERPUD1,ICAM1,IER3,IL10,IL12B,JUN,MAP3K8,MYC,NFKBIA,NR4A1,NR4A3,PDE4B,SGK1,TNF	92 (19)
FAS	-0.395	transmembrane receptor		0.547		1.09e-13	BCL2A1,BCL2L1,CD83,CXCL10,EGR1,EGR2,FCGR2B,FLT1,ICAM1,IER3,IL10,JUN,LTB,NFKBIA,NFKBIE,NR4A1,NUAK2,PALM2AKAP2,PIK3CG,PTGER4,SIAH2,TFRC,TNF	84 (14)
IRAK4	0.179	kinase		-1.913		1.2e-13	CXCL10,EGR1,GEM,IL10,IL12B,JUN,MAP3K8,NFKBIA,NFKBIZ,NR4A1,PDE4B,TNF,ZC3H12A	81 (17)
GFI1	-0.067	transcription regulator	Activated	3.645		1.82e-13	CD40,EGR2,FOSL2,GJA1,ICAM1,ID2,IL10,JUN,LTA,MYC,NFKB1,NFKB2,NFKBIA,REL,SGK1,TNF	84 (17)
RNF138	-0.258	enzyme	Inhibited	-3	bias	1.88e-13	BCL2L1,ICAM1,IER3,IL10,NFKB1,NFKB2,PLK3,SH2D5,TNF	68 (15)
IL10	-2.669	cytokine		0.397		2.08e-13	ATP6V0A1,BCL2A1,BCL2L1,CCL22,CD40,CD83,CXCL10,DUSP1,FCGR2B,ICAM1,IFIT2,IGFBP4,IL10,IL12B,JUN,LTB,MAP3K8,NFKBID,NR4A3,PDE4B,PIK3CG,TFRC,TNF,TNFRSF11A,TNIP3	95 (21)
bucladesine		chemical toxicant		-0.973		4.92e-13	AANAT,CCL22,CXCL10,DUSP1,EGLN3,EGR1,EGR2,ETV4,FOSL2,GEM,GJA1,ICAM1,IL10,JUN,MYC,NFKB1,NR4A1,NR4A3,PDE4B,PTGER4,STOM,TNF	86 (22)
cyclosporin A		biologic drug	Activated	3.013		6.49e-13	BATF,BCL2L1,CD40,CD83,EGR1,EGR2,FLT1,GJA1,HERPUD1,ICAM1,IER3,IL10,IL12B,JUN,LTA,MYC,NFKB1,NFKBIA,NR4A1,REL,RPS6KA2,SIAH2,STAT5A,TNF	66 (17)
thapsigargin		chemical toxicant	Inhibited	-2.656		7.33e-13	BCL2L1,CAPN5,CD83,CXCL10,EGR1,EGR2,HERPUD1,ICAM1,INSIG1,JUN,MYC,NFKBIA,NR4A1,NR4A3,PRNP,PTPN6,SGK1,TNF	85 (21)
MYD88	0.116	other	Inhibited	-2.838	bias	7.34e-13	BATF,CD40,CD83,CXCL10,DUSP1,EGR1,ICAM1,IFIT2,IL10,IL12B,IRAK3,JUN,MYC,NFKB1,NFKB2,NFKBIA,NFKBIZ,PDE4B,TNF,ZC3H12A	75 (17)
Igm		complex		0.412		7.86e-13	BCL2A1,BCL2L1,CD40,DUSP2,EGR1,FCGR2B,IL10,MYC,NFKB1,NFKB2,TNF,TRAF1	66 (16)
NGF		growth factor	Inhibited	-3.854		9.93e-13	BCL2L1,CD40,CD83,DUSP1,DUSP4,DUSP8,EGLN3,EGR1,EGR2,ETV4,ETV5,FOSL2,IER3,JUN,MYC,NR4A1,PLK3,STOM,TNF	84 (26)
ERK1/2		group	Inhibited	-2.536		1.83e-12	BCL2A1,BCL2L1,CCL22,CD40,CDC42EP5,CXCL10,DUSP1,DUSP4,EGR1,FLT1,GJA1,ICAM1,IL10,IL12B,JUN,MYC,NR4A3,PTGER4,SGK1,TNF	89 (17)
Vegf		group	Inhibited	-2.955		2.01e-12	BCL2A1,CD40,CXCL10,DUSP4,EGR1,ETV5,FLT1,GEM,HERPUD1,ICAM1,IGFBP4,IL12B,INSIG1,JUN,LRIG1,MAP3K8,MYC,NFKB1,NR4A1,NR4A3,PIK3CG,PTK2,SGK1,TNF,TNFRSF11A	79 (19)
dopamine		chemical - endogenous mammalian		0.633		2.14e-12	BCL2L1,CCL22,CNR1,CXCL10,DUSP2,DUSP8,EGR1,HIVEP3,IL12B,JUN,NFKB1,NFKB2,NR4A1,NR4A3,SSTR2,TNF	97 (25)
TP53	0	transcription regulator		-0.976		2.44e-12	ADRB2,ANK1,BCL2A1,BCL2L1,CXCL10,DNAJA2,DRAM1,DUSP1,DUSP2,DUSP4,EGR1,EGR2,GJA1,ICAM1,ID2,IER3,IGFBP4,IL10,IL4I1,JUN,MAP2K6,MAP3K8,MIR155HG,MYC,NFKB1,NFKB2,NFKBIA,NINJ1,NR4A3,PACSIN1,PDE4B,PIK3CG,PRNP,PTK2,PTP4A3,PTPN6,RPS6KA2,SERPINE2,SGK1,SLC19A1,SRC,STOM,TFRC,TNF,TNFRSF11A,TRAF1,VASN,WNT9A,ZC3H12A	92 (18)
CD28		transmembrane receptor	Inhibited	-3.117		2.6e-12	BCL2A1,BCL2L1,EGR2,HIVEP3,IL10,IL4I1,JUN,LTA,MYC,NFKB1,NFKB2,NFKBIA,NR4A1,PDE4B,PTGER4,REL,SH2D2A,STOM,TFRC,TNF,TNFRSF11A	68 (16)
fulvestrant		chemical drug		0.826		3.38e-12	ADRB2,CXCL10,EGR1,FLT1,FOSL2,GAB2,GJA1,ICAM1,ID2,IER3,JUN,MAP2K6,MYC,SEMA7A,SIAH2,SSTR2,SUSD3,TFRC,TNF	100 (22)
PD98059		chemical - kinase inhibitor	Activated	2.43		3.9e-12	AMD1,BCL2L1,CD40,CD83,CXCL10,DUSP1,DUSP4,EGR1,EGR2,GJA1,ICAM1,IER3,IL10,IL12B,INSIG1,JUN,MYC,NFKBIA,NINJ1,NR4A1,PRNP,STAT5A,STOM,TNF,TNFRSF11A,TRAF1	91 (20)
BCL3	0.079	transcription regulator		1.946		4.25e-12	CD40,CXCL10,EGR1,EGR2,ICAM1,ID2,IL10,JUN,NFKBIA,NR4A1,TNF	92 (20)
TLR7	0.156	transmembrane receptor	Inhibited	-3.643	bias	4.28e-12	BCL2A1,CD40,CD83,CXCL10,ETV4,ETV5,ICAM1,IER3,IL10,IL12B,IL4I1,LTA,NFKB1,NFKBIA,PTPN6,TNF,ZC3H12A	83 (14)
PRKCD	-0.242	kinase		-1.913		6.31e-12	BCL2A1,BCL2L1,CXCL10,FOSL2,GEM,ICAM1,IL10,IL12B,JUN,MYC,NFKB2,NFKBIA,NR4A1,PTPN6,TNF,TRAF1	93 (16)
LYN	-0.312	kinase		0.304		7.07e-12	BCL2A1,CD40,EGR1,FCGR2B,MYC,NFKB1,NFKB2,NFKBIA,NFKBIZ,STAT5A,TNF,TRAF1	78 (17)
P38 MAPK		group	Inhibited	-3.612		7.7e-12	ANK1,BCL2A1,BCL2L1,CD40,CD83,CXCL10,DUSP1,EGR1,EGR2,GJA1,ICAM1,IER3,IL10,IL12B,JUN,MYC,NFKB1,NR4A1,NR4A3,SGK1,TNF	85 (20)
beta-estradiol		chemical - endogenous mammalian	Inhibited	-3.309		8.22e-12	ADRB2,ANK1,ATP2B1,BATF,BCL2A1,BCL2L1,CD40,CNR1,CXCL10,DRAM1,DUSP1,DUSP4,EGR1,EGR2,ENC1,ETV4,FCGR2B,FOSL2,GAB2,GEM,GJA1,GPER1,HERPUD1,ICAM1,ID2,IER3,IGFBP4,IL10,IL12B,INSIG1,JUN,LTB,MAP2K6,MAP3K8,MYC,NFKB1,NFKB2,NFKBIA,NR4A1,NR4A3,PDE4B,PIP5K1B,PTGER4,PTK2,PTPN6,REL,SEMA7A,SGK1,SIAH2,SRC,SSTR2,STAT5A,SUSD3,SYNE1,TNF	98 (21)
ionomycin		chemical reagent	Inhibited	-3.502		8.65e-12	BCL2A1,BCL2L1,CXCL10,DUSP1,DUSP2,EGR1,GEM,ICAM1,IL10,IL12B,IL4I1,LTA,MYC,NR4A1,SGK1,TNF	88 (19)
IL6	-1.232	cytokine	Inhibited	-4.112		8.65e-12	BATF,BCL2L1,CD40,CD83,CXCL10,DUSP1,EGLN3,EGR1,EGR2,ETV4,ICAM1,ID2,IFIT2,IGFBP4,IL10,IL12B,JUN,MYC,NFKB1,NFKBIA,PRNP,PTGER4,PTP4A3,SGK1,SLC39A14,SRC,STOM,TFRC,TNF,TNFRSF11A	86 (22)
camptothecin		chemical drug		-1.546		9.54e-12	BCL2A1,BCL2L1,CD40,CD83,EGR2,ENC1,FCGR2B,FLT1,ICAM1,INSIG1,JUN,MYC,NFKB1,NFKB2,NFKBIA,NFKBIE,NR4A1,PALM2AKAP2,PIK3CG,PTGER4,ROR2,SIAH2,SYNE1,TFRC,TNF,TRAF1	77 (17)
TREM1		transmembrane receptor		-1.259		1.18e-11	ADRB2,CD83,CXCL10,DUSP4,EGR1,EGR2,GEM,IFIT2,IL10,IL12B,MAP3K8,NFKB2,NFKBIA,PALM2AKAP2,TNF,TNIP3	90 (22)
hyaluronic acid		chemical - endogenous mammalian		-1.488		1.29e-11	BCL2L1,CD40,CD83,CXCL10,ICAM1,IL10,IL12B,IRAK3,JUN,NFKB1,NFKBIA,NR4A1,TNF	77 (18)
KRAS	0.122	enzyme		-0.202		1.72e-11	AMPD3,BCL2A1,BCL2L1,CHST3,CXCL10,DUSP1,DUSP4,EGR1,EGR2,ETV4,ETV5,FCGR2B,GJA1,IER3,JUN,MYC,NFKB1,NFKB2,NFKBIA,NR4A1,PDE4B,PTK2,PTPN6,SEMA7A,SERPINE2,SLC43A3,ST3GAL2,STAT5A,STOM,TNF	103 (24)
calcimycin		chemical reagent	Inhibited	-3.395		1.8e-11	AMD1,CD40,CD83,EGR1,HERPUD1,ICAM1,IL12B,JUN,LTA,MAP3K8,MYC,NR4A1,TNF	73 (21)
TICAM1	-0.206	other	Inhibited	-2.386	bias	2.22e-11	CD40,CXCL10,DUSP1,EGR1,ICAM1,IFIT2,IL10,IL12B,NFKB1,NFKB2,NFKBIA,NFKBIZ,PDE4B,TNF	70 (17)
SP1	0.16	transcription regulator	Inhibited	-2.077		2.35e-11	ANK1,CCL22,CD40,CXCL10,CYBRD1,EGR1,FLT1,GJA1,ICAM1,IGFBP4,IL10,IRAK3,JUN,LTB,MYC,NFKB1,NFKBIA,PRNP,PTGER4,SERPINE2,SGK1,SLC19A1,SRC,TNF,WNT9A	88 (23)
progesterone		chemical - endogenous mammalian		-0.02		2.49e-11	ADRB2,AMD1,AMPD3,BCL2L1,CCL22,CD248,CD40,CNR1,CXCL10,EGR1,ENC1,FLT1,GJA1,ICAM1,IL10,IL12B,JUN,MYC,NFKBIA,NR4A1,PIP5K1B,PRNP,PTGER4,RAB27B,SGK1,STAT5A,TNF	87 (19)
CALCA		other		1.745		2.93e-11	BATF,CCL22,CD83,EGLN3,FLT1,FOSL2,ICAM1,ID2,IER3,IL4I1,MYC,NFKBIA,NR4A1,PTGER4,TNF	98 (21)
TLR9		transmembrane receptor	Inhibited	-3.087		2.94e-11	BCL2L1,CD40,CD83,CXCL10,DUSP1,EGR1,ICAM1,IER3,IFIT2,IL10,IL12B,IL4I1,LTA,MYC,NFKBIZ,NR4A1,TNF	76 (17)
CREBBP	0.299	transcription regulator	Inhibited	-2.172		3.24e-11	CXCL10,DUSP1,DUSP4,EGR1,EGR2,FOSL2,IL10,JUN,LTA,MAP3K8,MYC,NABP1,NFKBIA,NR4A1,NR4A3,PIP5K1B,RGL1,SERPINE2,STOM,TNF,TRAF1	105 (24)
TGFB1	-0.275	growth factor		-1.732		3.36e-11	AMD1,BCL2L1,CD40,CD83,CD9,CHST3,CXCL10,DUSP1,DUSP4,EGR1,EGR2,FLT1,FOSL2,GEM,GJA1,GPER1,ICAM1,ID2,IER3,IGFBP4,IL10,IL12B,INSIG1,IRAK3,JUN,LTA,MYC,NFKBIA,NR4A1,NR4A3,PIP5K1B,PTGER4,PTK2,PTP4A3,PTPN6,SEMA7A,SERPINE2,SGK1,SLC39A14,SRC,SSTR2,STAT5A,TFRC,TNF,TNFRSF11A,TRAF1,WNT9A	103 (22)
CpG oligonucleotide		chemical drug	Inhibited	-2.508		3.44e-11	BCL2A1,CD40,CD83,CXCL10,DUSP1,EGR1,FCGR2B,ICAM1,IFIT2,IL10,IL12B,MYC,NFKBIZ,TFRC,TNF	75 (17)
ECSIT	-0.128	transcription regulator	Inhibited	-2.77	bias	3.9e-11	CD83,IER3,NFKB1,NFKB2,NFKBIA,NFKBIE,STAT5A,TRAF1	65 (10)
EGFR		kinase		-1.998		4e-11	AMD1,BCL2L1,CXCL10,DUSP1,DUSP4,EGR1,ETV4,FOSL2,GJA1,GPER1,HERPUD1,ICAM1,IER3,IGFBP4,IL10,JUN,MYC,NFKBIA,PTGER4,SEMA7A,SERPINE2,ST3GAL2,TNF	98 (20)
JUN	-0.82	transcription regulator	Inhibited	-3.746		4.32e-11	BCL2A1,CXCL10,DUSP1,GJA1,ICAM1,ID2,IGFBP4,IL10,IL12B,IRAK3,JUN,MYC,NFKB2,NFKBIA,NFKBIZ,NR4A1,PRNP,PTPN6,SGK1,SH2D5,SLC19A1,TNF,WNT9A	84 (19)
Jnk		group		-1.898		4.67e-11	BCL2L1,CCL22,CD40,CD83,DUSP1,EGR1,GJA1,ICAM1,IL10,IL12B,JUN,MIR155HG,MYC,NR4A1,PTK2,TNF	90 (21)
NFKBIA	-1.227	transcription regulator	Inhibited	-2.007		4.83e-11	AMPD3,BCL2A1,BCL2L1,CD40,CXCL10,ICAM1,IER3,IL10,JUN,LRIG1,MYC,NFKB1,NFKB2,NFKBIA,NFKBIE,NINJ1,NR4A1,SERPINE2,SGK1,TFRC,TNF,TRAF1	96 (16)
JAK		group		0.239		7.09e-11	BCL2L1,CD40,CD83,CXCL10,IFIT2,IL10,IL12B,PTGER4,STAT5A	70 (17)
PI3K (complex)		complex		-1.899		7.36e-11	ADRB2,BCL2A1,BCL2L1,CNR2,CXCL10,DUSP1,GJA1,ICAM1,IL10,IL12B,JUN,MYC,NFKB2,NFKBIA,PIK3CG,SGK1,TNF,TNFRSF11A	93 (21)
nitric oxide		chemical - endogenous mammalian		-1.038		7.66e-11	BCL2L1,CXCL10,DUSP1,EGR1,FLT1,IER3,IL10,IL12B,JUN,MYC,SGK1,SLC16A4,TFRC,TNF	82 (23)
MAP3K14	-0.024	kinase	Inhibited	-2.337		8.43e-11	BCL2L1,ICAM1,IL10,LTA,LTB,NFKB1,NFKB2,NFKBIA,NFKBIE,REL,TNF	72 (14)
CREB1	-0.043	transcription regulator	Inhibited	-3.701		1.02e-10	AANAT,BCL2L1,CAPN5,CD9,DUSP1,EGR1,EGR2,FLT1,GEM,HERPUD1,IER3,IL10,JUN,MFSD2A,MYC,NFKBID,NR4A1,NR4A3,SEMA7A,SGK1,SIAH2,SLC19A1,TFRC,TNF	96 (20)
Mek		group	Inhibited	-2.026		1.03e-10	BCL2L1,CXCL10,DUSP4,EGR1,EGR2,ETV4,ETV5,GPER1,ICAM1,ID2,IER3,IL10,IL12B,JUN,MYC,NR4A1,SLC43A3,ST3GAL2,TNF	97 (23)
VEGFA	0.038	growth factor	Inhibited	-2.293		1.07e-10	BATF,BCL2A1,CD40,CD83,CXCL10,DUSP4,EGR1,ETV4,ETV5,FLT1,GJA1,ICAM1,IGFBP4,IL10,NR4A1,PIK3CG,PTK2,TNF	81 (19)
TNFRSF1A		transmembrane receptor		0.338		1.26e-10	BCL2L1,CD83,CXCL10,FLT1,ICAM1,IER3,IL10,IL12B,JUN,LMO2,SRC,TFRC,TNF,TRAF1	82 (21)
epigallocatechin-gallate		chemical drug		1.215		1.62e-10	BCL2L1,CCL22,CXCL10,EGR1,FOSL2,GJA1,ICAM1,IL10,IL12B,JUN,MYC,NFKBIA,REL,TFRC,TNF,TRAF1	72 (18)
hydrogen peroxide		chemical - endogenous mammalian	Inhibited	-2.877		1.63e-10	BCL2A1,BCL2L1,CNR1,DNAJA2,DNAJB1,DUSP1,DUSP2,DUSP4,DUSP8,EGR1,ENC1,ICAM1,IFIT2,IL10,INSIG1,JUN,MYC,NR4A1,PTGER4,REL,SGK1,TFRC,TNF	98 (22)
MAPK14	0.156	kinase	Inhibited	-2.721		1.63e-10	CD40,CD83,CXCL10,DUSP1,FLT1,FOSL2,GJA1,ICAM1,IL10,IL12B,JUN,MAP2K6,SGK1,SH2D2A,TNF	85 (21)
forskolin		chemical toxicant	Inhibited	-2.831		1.66e-10	AANAT,CD9,CXCL10,DUSP1,EGLN3,EGR1,ETV4,FOSL2,GAB2,GEM,GJA1,ICAM1,ID2,IER3,IL10,JUN,MFSD2A,MYC,NFKBIA,NR4A1,NR4A3,PDE4B,POU3F1,SGK1,SSTR2,STOM,TNF	99 (18)
pyrrolidine dithiocarbamate		chemical reagent		1.545		1.69e-10	BCL2A1,BCL2L1,CD40,CXCL10,DUSP8,ICAM1,IL10,MYC,NFKB1,NFKBIA,NR4A1,TNF	71 (15)
CD3E		transmembrane receptor		-1.954		1.8e-10	CCL22,IL10,JUN,LTA,MAP3K8,MYC,NFKB1,NFKBIA,PIK3CG,TNF	89 (19)
CpG ODN 2006		chemical reagent		-1.428		1.88e-10	BCL2A1,BCL2L1,CD40,CXCL10,ICAM1,IFIT2,IL10,IL12B,NFKB2,NFKBIZ,TNF,TRAF1	75 (18)
Bay 11-7082		chemical - kinase inhibitor	Activated	3.215		2.37e-10	BCL2A1,BCL2L1,CD83,FLT1,GJA1,ICAM1,IL10,NFKB1,NFKBIZ,SH2D5,TNF	82 (17)
IL12 (complex)		complex	Inhibited	-3.098		2.64e-10	BCL2L1,CCL22,CXCL10,GJA1,ICAM1,IFIT2,IL10,IL12B,JUN,LTA,LTB,MAP3K8,MYC,TFRC,TNF	77 (15)
SAMSN1	-0.286	other	Inhibited	-2.714		2.67e-10	BATF,CD40,CXCL10,IFIT2,IL12B,LTA,NFKBIZ,STAT5A,TNF,USP12,ZC3H12A	69 (12)
HIF1A	-0.023	transcription regulator		-0.624		2.68e-10	BCL2L1,CCL22,CXCL10,EGLN3,FLT1,GJA1,GPER1,ICAM1,ID2,IL10,IL12B,JUN,MYC,NFKB1,NFKB2,NFKBIA,NFKBIZ,NR4A1,NR4A3,REL,SLC16A4,TFRC,TNF	86 (18)
prexasertib		chemical drug	Inhibited	-2.525	bias	2.83e-10	DUSP1,EGR1,ICAM1,IER3,IFIT2,NFKBIA,NR4A3,SGK1,TNF,TRAF1	73 (10)
Tlr		group	Inhibited	-2.716		2.83e-10	CD40,CD83,CXCL10,DUSP1,ICAM1,ID2,IL10,IL12B,IRAK3,NFKBIA,TNF,ZC3H12A	81 (20)
norepinephrine		chemical - endogenous mammalian		-1.023		3.18e-10	AANAT,DUSP1,EGR1,FOSL2,GEM,IL10,IL12B,NFKBIA,NR4A1,NR4A3,PDE4B,SGK1,TFRC,TNF	84 (24)
ERK		group	Inhibited	-3.356		3.57e-10	BCL2L1,CXCL10,DUSP1,DUSP4,EGR1,EGR2,FOSL2,ICAM1,IER3,IL10,IL12B,JUN,MYC,NFKBIZ,PTK2,TNF	95 (22)
IL1A	-1.431	cytokine	Inhibited	-3.409		3.78e-10	BCL2L1,CD40,CD83,CXCL10,ICAM1,IER3,IL10,IL12B,JUN,MYC,NFKB1,NFKBIA,NFKBIZ,SSTR2,TNF,ZC3H12A	72 (17)
CHUK	-0.1	kinase	Inhibited	-2.047		3.92e-10	AMPD3,BCL2L1,CCL22,CXCL10,ICAM1,IFIT2,IL10,IL12B,MYC,NFKB2,NFKBIA,SERPINE2,SGK1,SRC,TNF	83 (16)
carrageenan		chemical drug	Inhibited	-2.179	bias	4.34e-10	EGR1,EGR2,FOSL2,ICAM1,JUN,NFKB1,NFKBIA,TNF,WNT9A	79 (21)
SPHK1	-0.2	kinase		-0.527		5.19e-10	BCL2L1,CCL22,EGR1,ICAM1,IL10,JUN,MAP2K6,TNF,TRAF1	88 (23)
CSF3		cytokine		0		6.51e-10	BATF,BCL2L1,EGR1,EGR2,GJA1,ICAM1,IL10,IL12B,JUN,LTA,LTB,MYC,PTK2,TFRC,TNF	89 (20)
STAT3	-0.301	transcription regulator	Inhibited	-2.946		6.78e-10	BATF,BCL2L1,CD40,CD83,CD9,CXCL10,EGR1,EGR2,FLT1,GJA1,ICAM1,ID2,IFIT2,IL10,IL12B,LTA,MYC,NFKB1,NFKB2,NFKBIZ,PTK2,PTPN6,SERPINE2,SGK1,TNF	88 (19)
tacrolimus		chemical drug		1.248		7.09e-10	BATF,BCL2L1,CXCL10,DUSP4,EGR1,ENC1,IGFBP4,IL10,JUN,MYC,NFKBIA,NR4A1,PRNP,SIAH2,STAT5A,TNF	87 (27)
leukotriene D4		chemical - endogenous mammalian	Inhibited	-2.926	bias	7.33e-10	DUSP1,EGR1,EGR2,FOSL2,GEM,MAP3K8,NR4A1,NR4A3,TNF	84 (24)
RELB	-0.488	transcription regulator	Inhibited	-2.4		9.82e-10	BCL2L1,CD40,IL10,LTA,LTB,MAP3K8,MYC,NFKB2,NFKBIA,TNF	80 (18)
GNB1	-0.052	enzyme				9.91e-10	CD83,DUSP1,FOSL2,IER3,NFKB1,NR4A1,PDE4B,PTGER4
cocaine		chemical drug	Inhibited	-2.392		1.06e-09	AANAT,CNR1,DUSP1,EGR1,EGR2,ICAM1,JUN,MAP2K6,NFKB1,NFKB2,NR4A1,NR4A3,SIAH2,TNF	83 (24)
IL17A		cytokine		-1.604		1.06e-09	BCL2A1,BCL2L1,CCL22,CD40,CD83,CXCL10,EGR2,ICAM1,IL10,IL12B,JUN,MYC,NFKBIZ,SGK1,TNF,TNFRSF11A,ZC3H12A	78 (19)
CpG ODN 1668		chemical reagent	Inhibited	-2.433		1.2e-09	BCL2L1,CD40,CXCL10,ICAM1,IL10,IL12B,IRAK3,NFKB1,TNF	63 (18)
TLR7/8		group	Inhibited	-2.611		1.23e-09	ATP2B1-AS1,BCL2A1,GEM,IL10,MAP3K8,NFKBIA,NFKBIZ,TNF	75 (9)
Tnf (family)		group	Inhibited	-2.825		1.38e-09	BCL2A1,BCL2L1,CD40,CXCL10,GJA1,ICAM1,IL12B,IRAK3,JUN,MYC,NFKB1,NFKBIA,TNF,TRAF1	78 (16)
anisomycin		chemical - endogenous non-mammalian	Inhibited	-2.042		1.41e-09	BCL2L1,DUSP1,DUSP8,EGR1,GJA1,IL10,JUN,NR4A1,TNF	77 (19)
EP300	0.281	transcription regulator	Inhibited	-2.567		1.6e-09	BCL2L1,DUSP1,DUSP4,EGR1,EGR2,FOSL2,ID2,IL12B,JUN,LTA,MAP3K8,MYC,NABP1,NFKBIA,NR4A1,PIP5K1B,RGL1,STOM,TNF,TRAF1	88 (25)
PF4		cytokine	Inhibited	-2.009		1.83e-09	CCL22,CD83,ETV4,ICAM1,IL12B,NFKB2,NFKBIA,NFKBIZ,REL,TNF	88 (19)
S-nitrosoglutathione		chemical toxicant		1.019		1.86e-09	BCL2L1,CNR1,CXCL10,GJA1,ICAM1,IL12B,NFKBIA,TNF	72 (19)
BCR (complex)		complex	Inhibited	-2.635		2.03e-09	BATF,BCL2A1,BCL2L1,EGR1,EGR2,FCGR2B,FOSL2,ICAM1,IL10,MIR155HG,MYC,NFKB2,REL,SEMA4B	82 (21)
MAPK7	-0.014	kinase	Inhibited	-2.399		2.32e-09	ADRB2,BCL2A1,CXCL10,DUSP1,IL12B,INSIG1,JUN,MYC,NR4A1,TNF	90 (18)
STAT6	-0.137	transcription regulator		-1.619		2.5e-09	BCL2L1,CCL22,CD40,CNR2,CXCL10,EGR1,EGR2,IL10,IL12B,IL4I1,IRAK3,LDLRAD3,LTA,LTB,MIR155HG,NFKBIA,PRNP,STAT5A,TNF,TNFRSF11A	91 (17)
IL13		cytokine	Inhibited	-2.031		2.6e-09	BATF,BCL2A1,BCL2L1,CCL22,CD40,CXCL10,EGR1,EGR2,FCGR2B,ICAM1,IL10,IL12B,IRAK3,JUN,MAP2K6,RPS6KA2,SLC43A3,TFRC,TNF,TNFRSF11A	82 (21)
Pka		complex	Inhibited	-2.315		2.91e-09	CD40,CXCL10,DUSP1,DUSP4,EGR1,GJA1,JUN,NR4A1,NR4A3,PDE4B,SGK1,TNF	100 (22)
FLT3		kinase				3.33e-09	BCL2L1,CXCL10,IFIT2,IL10,IL12B,MYC,PTPN6,TNF	75 (19)
IKBKB	-0.056	kinase		-1.82		3.4e-09	AMPD3,BCL2L1,CXCL10,EGR1,ICAM1,IL10,IL12B,LTB,MYC,NFKB1,NFKB2,NFKBIA,REL,SERPINE2,SGK1,TNF	87 (17)
CpG ODN 1826		chemical reagent		-1.435		3.67e-09	ADRB2,CCL22,CD40,CD83,CXCL10,FCGR2B,IL10,IL12B,REL,TNF	72 (18)
bafilomycin A1		chemical drug		1.51		4e-09	BCL2L1,CD40,CD83,CD9,CXCL10,NFKBIA,TFRC,TNF	70 (16)
ILF3	-0.058	transcription regulator	Activated	2.538		4.1e-09	CCL22,CD40,CD9,CXCL10,ID2,IL10,NFKBIE,PTGER4,SEMA7A,TRAF1
FOXP3		transcription regulator				4.23e-09	DUSP4,EGR1,FOSL2,ID2,IGFBP4,IGSF3,IL10,JUN,LTA,NFKB1,NR4A1,NR4A3,TNF	99 (25)
wortmannin		chemical drug		1.602		4.23e-09	BCL2L1,CXCL10,EGR1,ICAM1,IL10,IL12B,JUN,MYC,NFKB1,NFKBIA,NR4A1,NR4A3,TFRC,TNF	74 (18)
Go 6976		chemical drug	Activated	2.359		4.53e-09	BCL2L1,CD83,CXCL10,FLT1,IL10,IL12B,NFKBIA,TNF,TRAF1	74 (18)
BTK	-0.028	kinase		-0.544		4.86e-09	BCL2A1,BCL2L1,CD40,CXCL10,IL10,IL12B,IL4I1,JUN,MYC,NFKB2,TNF	74 (20)
SOCS3	0.103	phosphatase		1.971		5.09e-09	CD40,CXCL10,EGR1,ICAM1,IFIT2,IL10,IL12B,JUN,STAT5A,TNF	80 (20)
Pkc(s)		group	Inhibited	-2.236		5.35e-09	BCL2L1,DUSP1,EGR1,EGR2,GPER1,ID2,IL10,IL12B,JUN,NFKB1,NR4A1,NR4A3,TNF,TNFRSF11A	74 (19)
SPI1	-0.041	transcription regulator		0.222		5.49e-09	CCL22,CXCL10,EGR2,FCGR2B,ID2,IFIT2,IL10,IL12B,IRAK3,JUN,LMO2,LTB,MYC,PIK3CG,PTPN6,TNF	99 (20)
4-hydroxytamoxifen		chemical drug	Inhibited	-2.062		5.51e-09	BCL2L1,DUSP1,DUSP4,EGR1,FOSL2,IER3,IL10,JUN,MYC,NFKBIA,PTGER4,SGK1,TNF	86 (18)
DUSP1	-0.664	phosphatase		-0.02		5.84e-09	CD40,CXCL10,DUSP1,ICAM1,IER3,IFIT2,IL10,IRAK3,JUN,SH2D2A,STAT5A,TNF	81 (23)
DOCK8	0.135	other	Inhibited	-2.333	bias	5.91e-09	CD40,CXCL10,IFIT2,IL12B,LTA,NFKBIZ,REL,TNF,USP12
PGR		ligand-dependent nuclear receptor	Inhibited	-2.498		6.03e-09	AMD1,BCL2L1,ENC1,GPER1,ICAM1,IER3,IFIT2,IL12B,MYC,NFKBIA,PACSIN1,PIP5K1B,RAB27B,SGK1,STAT5A,TNF	89 (24)
ZFP36	-0.318	transcription regulator	Activated	3.105	bias	6.29e-09	ICAM1,IER3,IL10,IL12B,JUN,LMO2,NFKBIA,TFRC,TNF,TRAF1	72 (16)
CSF1	-0.182	cytokine	Inhibited	-2.155		6.57e-09	BCL2L1,CD9,DUSP1,DUSP4,EGR1,EGR2,IL10,IL12B,JUN,MYC,NFKB2,SERPINE2,SLC37A2,TNF,TNFRSF11A	80 (25)
Fc gamma receptor		group		-0.76		7.06e-09	CCL22,CD40,ICAM1,IL10,IL12B,TNF,TNIP3	74 (20)
lipoteichoic acid		chemical - endogenous non-mammalian	Inhibited	-2.407		7.66e-09	BCL2L1,CD83,CXCL10,ICAM1,IL10,IL12B,NR4A1,NR4A3,TNF	75 (18)
NLRX1	0.168	other		1.48		8e-09	CD40,IL10,NFKB1,NFKB2,NFKBIA,NFKBIE,REL,TNF	79 (13)
PRKCA	-0.117	kinase	Inhibited	-2.552		8.19e-09	BCL2L1,CXCL10,EGR1,ICAM1,ID2,INSIG1,JUN,MYC,NFKB1,NFKBIA,TNF	87 (22)
HGF		growth factor	Inhibited	-3.449		8.22e-09	BCL2A1,BCL2L1,CD40,DUSP4,EGR1,FLT1,GEM,ICAM1,IGFBP4,IL10,IL12B,INSIG1,LTA,MAP3K8,MYC,NFKB1,NR4A1,NR4A3,SGK1,TNF	80 (16)
PTGER4	-0.659	G-protein coupled receptor		1.292		8.42e-09	CD40,CXCL10,EGR1,HERPUD1,HIVEP3,ICAM1,IFIT2,IL10,IL12B,IL4I1,TBC1D4,TNF	81 (20)
ZBTB10	-0.356	other	Inhibited	-2.145		9.05e-09	CD40,CD83,CXCL10,FLT1,IFIT2,IL10,IL12B,LTA,NR4A3,SEMA7A,STAT5A,TNF	66 (10)
PTGS2		enzyme	Inhibited	-2.18		9.18e-09	BCL2L1,CXCL10,DUSP1,EGR1,FLT1,ICAM1,IL10,MYC,PIK3CG,PTGER4,SEMA7A,TNF,TRAF1	84 (21)
C5	0.142	cytokine	Inhibited	-2.383		9.68e-09	CXCL10,EGR1,FCGR2B,FLT1,ICAM1,IL10,IL12B,NFKB1,NFKBIA,PLK3,TNF	73 (17)
Map3k7		kinase	Inhibited	-2.25		9.84e-09	BCL2L1,CXCL10,EGR2,IFIT2,IL10,JUN,NFKBIA,NFKBIZ,TNF	87 (20)
NRG1		growth factor	Inhibited	-2.598		1.03e-08	BCL2L1,DUSP1,DUSP4,EGR1,EGR2,ETV5,GPER1,IER3,IL10,JUN,MYC,NR4A1,NR4A3,POU3F1,SGK1	82 (22)
WNT5A		cytokine		0.299		1.04e-08	BCL2L1,CD40,FLT1,GJA1,ID2,IL10,IL12B,MYC,NFKB1,ROR2,SIAH2,TNF,TNFRSF11A	83 (20)
U0126		chemical drug	Activated	3.178		1.08e-08	BCL2L1,CXCL10,DUSP1,DUSP4,EGR1,ETV5,GJA1,GRAMD1B,HERPUD1,ICAM1,IER3,IL10,IL12B,JUN,MYC,NR4A1,NR4A3,PTK2,SGK1,TNF,TRAF1	98 (22)
NPM1	-0.161	transcription regulator	Inhibited	-2.331		1.2e-08	EGLN3,EGR1,GEM,GJA1,ICAM1,JUN,NR4A1,RPS6KA2,SERPINE2,SGK1,TNF,ZC3H12A	96 (24)
H89		chemical drug		1.868		1.2e-08	BCL2L1,CD83,DUSP1,EGR1,EGR2,GJA1,IL10,MYC,NFKBIA,NR4A1,SH2D2A,TNF	78 (20)
F2		peptidase	Inhibited	-2.888		1.25e-08	CXCL10,DUSP1,EGR1,FLT1,FOSL2,ICAM1,IER3,IGFBP4,JUN,MYC,NFKBIA,NR4A3,NUAK2,TNF,TRAF1	108 (23)
E. coli lipopolysaccharide		chemical - endogenous non-mammalian	Inhibited	-2.919	bias	1.26e-08	BCL2L1,CCL22,CD40,CD83,CXCL10,ICAM1,IL10,IL12B,TNF	76 (18)
SQSTM1	-0.142	transcription regulator		0.179		1.29e-08	CXCL10,EGLN3,IL12B,JUN,LTA,NFKBIA,TNF,USP12	81 (20)
CD86	0.279	transmembrane receptor		0		1.29e-08	BCL2L1,CD40,EGR2,ICAM1,IL10,NFKBIA,TNF,TNFRSF11A	74 (17)
miR-874-5p (miRNAs w/seed GGCCCCA)		mature microRNA		0.589	bias	1.33e-08	ABTB2,ADPRHL1,AMPD3,BCL2L1,CAPN5,CDC42BPB,CHST3,FOSL2,GAB2,GDF7,GRAMD4,GRAP,ICAM1,KIAA0040,KIF26B,LTB,MFSD2A,NABP1,NAT8L,NFKBIE,NUAK2,PACSIN1,PALM2AKAP2,PTGIR,PTP4A3,SEMA4B,SGPP2,SH2D5,SH3BP2,SLC37A2,SLC39A14,SNX33,STAT5A,TFRC,TMEM201,TNF,TRMT61A,VASN
miR-7064-3p (and other miRNAs w/seed AGGGCCC)		mature microRNA		-0.365	bias	1.37e-08	BCL2L1,CAPN5,CCL22,CD83,CDC42BPB,CECR2,CHST3,CNR1,CPNE5,DRAM1,FOXL1,GDF7,GRAMD1B,GRAMD4,MAP3K8,NAT8L,NINJ1,OSBP2,PACSIN1,PTP4A3,SEMA4B,SH2D2A,SH2D5,SLC37A2,TFRC,TMEM201,TRMT61A,VASN,WNT9A,ZC3H12A
TSC22D3	0.181	transcription regulator		0.343		1.51e-08	CD83,DUSP1,EGR2,ICAM1,IL10,NFKB1,SGK1,TNF	82 (19)
honokiol		chemical - endogenous non-mammalian		0.092		1.7e-08	BCL2L1,FLT1,ICAM1,IL10,MAP3K8,PTPN6,TNF	83 (19)
mifepristone		chemical drug		0.267		2e-08	BCL2L1,DUSP1,EGR1,EGR2,FCGR2B,GJA1,ICAM1,IL10,IL12B,JUN,MYC,NFKBIA,NR4A1,SSTR2,STAT5A,TNF	87 (20)
lactosylceramide		chemical - endogenous mammalian				2.07e-08	CD40,CXCL10,ICAM1,IL12B,TNF,TNFRSF11A	71 (18)
RPS6KA5	0.484	kinase		-0.756		2.07e-08	DUSP1,IL10,IL12B,JUN,MYC,TNF	82 (18)
3M-001		chemical drug	Inhibited	-2.608	bias	2.09e-08	BCL2L1,CD40,CD83,CXCL10,IL12B,MYC,TNF	52 (7)
GNB2	-0.105	enzyme				2.09e-08	CD83,DUSP1,FOSL2,IER3,NR4A1,PDE4B,PTGER4
formaldehyde		chemical - endogenous mammalian	Inhibited	-2.449		2.09e-08	EGR1,EGR2,FOSL2,JUN,NFKB1,SGK1,TNF	85 (24)
TBK1	0.06	kinase	Inhibited	-2.798		2.23e-08	BCL2L1,CD40,CXCL10,ICAM1,IFIT2,IL12B,NFKB1,NFKBIZ,TNF,ZC3H12A	64 (17)
calcitriol		chemical drug		0.632		2.35e-08	ATP2B1,BATF,BCL2L1,CD40,CXCL10,DUSP1,EGR1,ETV5,GEM,ID2,IER3,IL10,IL12B,JUN,MYC,NFKB1,NFKB2,NFKBIA,NFKBIE,PRNP,REL,TNF	106 (20)
estrogen		chemical drug		-0.679		2.65e-08	DUSP1,EGR1,FLT1,GJA1,HIVEP3,ICAM1,IGFBP4,IL10,JUN,MYC,NR4A1,SERPINE2,SSTR2,STAT5A,TNF	92 (20)
N-acetyl-L-cysteine		chemical drug		1.12		2.69e-08	BCL2A1,BCL2L1,CXCL10,DUSP1,EGR1,GJA1,ICAM1,IL10,IL12B,JUN,MYC,NFKBIA,NFKBIZ,TNF	86 (18)
ETS		group				2.78e-08	EGR1,FLT1,ICAM1,IL12B,LTB,TNF
SUPT20H	0.128	other	Activated	2.433	bias	2.78e-08	BCL2A1,LTA,NFKB1,NFKBIA,REL,TNF	82 (11)
chloroquine		chemical drug		0.169		2.79e-08	BCL2L1,CD40,CD83,CXCL10,DRAM1,GJA1,IL12B,PRNP,TNF	63 (19)
PRKCB	0.024	kinase	Inhibited	-2.791		3.1e-08	BCL2L1,CD40,CD83,EGR1,ICAM1,IL10,JUN,MYC	70 (16)
glutamine		chemical - endogenous mammalian		0.721		3.17e-08	DNAJA2,DUSP1,ICAM1,JUN,LTA,MYC,NFKB2,NFKBIA,NR4A1,TNF	88 (24)
peptidoglycan		chemical - endogenous non-mammalian	Inhibited	-2.961		3.17e-08	BCL2A1,CD40,CXCL10,DUSP1,EGR1,ICAM1,IL10,IL12B,SSTR2,TNF	67 (20)
deferoxamine		chemical drug	Inhibited	-2.597		3.33e-08	DUSP1,EGLN3,FLT1,GEM,ICAM1,IGFBP4,JUN,MYC,NFKB1,NFKB2,PIP5K1B,SERPINE2,TFRC	86 (20)
IL36B		cytokine		-1.974		3.68e-08	CD40,CD83,CXCL10,IL12B,NFKBIZ,TNF	74 (17)
Ca2+		chemical - endogenous mammalian	Inhibited	-2.337		3.78e-08	BCL2L1,CD83,DUSP1,EGR1,FOSL2,GJA1,ICAM1,IL10,JUN,NFKBIA,NR4A1,NR4A3,SGK1,SSTR2,TNF	81 (22)
IRF8	0.017	transcription regulator	Inhibited	-2.487		3.87e-08	BCL2L1,CD40,CD83,EGR1,EGR2,ICAM1,IFIT2,IL12B,MYC,NFKB1,TNF	80 (20)
PDGF BB		complex	Inhibited	-3.417		4.01e-08	ADRB2,ATP2B1,DUSP1,EGR1,EGR2,FLT1,GEM,GJA1,IER3,IGFBP4,JUN,MYC,NR4A1,NR4A3,SGK1,SYNE1	98 (20)
RAF1	0.045	kinase	Inhibited	-3.373		4.13e-08	AMD1,DUSP2,DUSP4,EGR1,IER3,IL10,IL12B,JUN,MYC,NFKB1,NINJ1,TNF,TRAF1	91 (22)
KIT		transmembrane receptor				4.46e-08	BCL2L1,CXCL10,ICAM1,IFIT2,IL10,MYC,PTPN6,RAB27B,SH3BP2,TNF	71 (17)
simvastatin		chemical drug		-0.458		4.6e-08	ADRB2,BCL2L1,CD40,CD9,ENC1,ETV4,GJA1,ICAM1,IL10,IL12B,MYC,NFKBIA,TNF	72 (18)
GPER1	0.56	G-protein coupled receptor	Inhibited	-2.813		4.63e-08	DUSP1,DUSP4,EGR1,JUN,MYC,NFKBIA,PTGER4,TNF	83 (24)
RPS6KA4	0.236	kinase		-0.412		4.65e-08	DUSP1,IL10,IL12B,JUN,TNF	85 (20)
RV 538		chemical reagent		1.231		4.65e-08	BCL2L1,ICAM1,PRNP,TNF,TNFRSF11A	74 (15)
S100A8		other	Inhibited	-2.761		4.67e-08	BCL2L1,CXCL10,ETV5,ICAM1,IL10,MYC,NFKB1,NFKBIA,NR4A3,PLK3,SGK1,TNF	70 (15)
histamine		chemical - endogenous mammalian		-0.228		4.71e-08	BCL2L1,CD40,CXCL10,ICAM1,IL10,IL12B,JUN,NR4A1,TNF	76 (20)
BIRC3	-0.33	enzyme		1.982		4.81e-08	BCL2L1,ICAM1,NFKB2,NFKBIA,REL,TNF	87 (19)
NfkB-RelA		complex	Inhibited	-2.417	bias	4.81e-08	BCL2L1,ICAM1,IL10,MYC,NFKBIA,TNF
E. coli B5 lipopolysaccharide		chemical - endogenous non-mammalian	Inhibited	-2.431		4.83e-08	ADRB2,CCL22,CD40,CD83,CXCL10,DUSP1,ICAM1,IL10,IL12B,IRAK3,MAP3K8,NFKBIA,PDE4B,TNF	77 (13)
E. coli serotype 0127B8 lipopolysaccharide		chemical - endogenous non-mammalian	Inhibited	-2.449		4.96e-08	CD40,CXCL10,EGR2,GJA1,GPER1,IL10,IL12B,MAP3K8,NFKB1,NFKBIA,SEMA7A,TNF	72 (17)
atorvastatin		chemical drug		0.429		5.12e-08	BCL2L1,CD40,DUSP1,EGR1,FLT1,GJA1,ICAM1,IER3,IL10,JUN,NR4A1,PRNP,TNFRSF11A	86 (19)
Fcer1		complex		-1.461		5.26e-08	BCL2A1,CD83,FCGR2B,IFIT2,IL10,JUN,NFKB1,TNF	77 (20)
CYLD	-0.297	transcription regulator		-1.976		5.28e-08	CD40,IL10,IL12B,JUN,NFKB2,NFKBIA,REL	74 (17)
fisetin		chemical drug		1.97		5.28e-08	BCL2L1,ICAM1,IL12B,MYC,NFKBIA,TNFRSF11A,TRAF1	75 (16)
TLR3		transmembrane receptor	Inhibited	-2.941		5.82e-08	CD40,CXCL10,DUSP1,ICAM1,IER3,IFIT2,IL10,IL12B,MAP3K8,NFKB1,NFKBIZ,NR4A1,TNF,ZBTB32	61 (17)
Tcf7		transcription regulator		-0.681		5.98e-08	ADAMTS6,ATP6V0A1,BATF,CD83,CNR2,EGR2,GEM,ID2,LONRF1,LRIG1,NFKB1,REL,TNF
Z-LLL-CHO		chemical - protease inhibitor		-0.05		6.17e-08	BCL2A1,BCL2L1,CXCL10,DUSP1,DUSP8,ETV5,ICAM1,IER3,IL12B,JUN,MYC,NFKB2,NFKBIA,PLK3,PTPN6,TNF	91 (18)
D-galactosamine		chemical - endogenous mammalian	Inhibited	-2.558		6.26e-08	CXCL10,ICAM1,IL10,IL12B,JUN,MYC,TNF	82 (21)
kainic acid		chemical toxicant	Inhibited	-2.135		6.29e-08	BCL2L1,CNR1,DUSP1,EGR1,EGR2,FOSL2,GJA1,JUN,LMO2,NFKBID,NR4A1,TNF	70 (19)
genistein		chemical drug		0.951		6.44e-08	ABCB9,ATP6V0A1,BCL2L1,CXCL10,DUSP1,FCGR2B,ICAM1,ID2,IFIT2,IL10,JUN,MYC,NFKB1,PLK3,PTPN6,ST3GAL2,TNF	68 (19)
Interferon alpha		group		-1.192		6.45e-08	BCL2A1,BCL2L1,CCL22,CD40,CD83,CXCL10,FCGR2B,FOSL2,ICAM1,IFIT2,IGFBP4,IL10,IL12B,MYC,NABP1,NFKBIA,TNF,TRANK1	73 (19)
AIRE		transcription regulator				6.7e-08	CCL22,CD40,CXCL10,ICAM1,IFIT2,IL4I1,NFKBIE,PDE4B,TNF,TRAF1	58 (7)
gelam honey		chemical reagent	Activated	2	bias	6.93e-08	BCL2L1,NFKB1,NFKBIA,TNF	63 (9)
tretinoin		chemical - endogenous mammalian		-1.381		7.17e-08	BATF,BCL2A1,BCL2L1,CCL22,CD9,CNR1,CXCL10,DUSP1,DUSP4,EGR1,FLT1,FOSL2,GJA1,HIVEP3,ICAM1,ID2,IER3,IFIT2,IGFBP4,IL10,IL12B,IL4I1,JUN,MAP3K8,MYC,NFKB1,NFKB2,PIK3CG,PLK3,PRNP,PTP4A3,REL,SEMA7A,SERPINE2,TFRC,TNF,TNFRSF11A	97 (19)
Ck2 alpha		group		0.9		7.19e-08	BCL2L1,CXCL10,LTA,MYC,TNF	80 (19)
infliximab		biologic drug	Activated	2.813		7.64e-08	BATF,DUSP4,FCGR2B,LTA,NFKB2,NFKBIA,TNF,TRAF1	91 (16)
JAK2	0.001	kinase		-1.997		7.69e-08	BCL2L1,CDC42BPB,CXCL10,EGR1,FCGR2B,ICAM1,LMO2,MYC,NFKBIZ,NR4A1,TNF	80 (22)
paclitaxel		chemical drug	Inhibited	-2.178		8.43e-08	BCL2L1,CD40,CXCL10,DUSP4,EGR1,ETV5,GRAMD1B,ICAM1,IER3,IL10,JUN,MYC,NFKBIA,TNF,TRAF1	87 (20)
IL18	0.594	cytokine	Inhibited	-2.438		9.4e-08	BCL2L1,CD40,CD83,CXCL10,FOSL2,GJA1,ICAM1,IL10,JUN,LTB,NFKBIZ,TNF	81 (22)
GPS2	0.016	transcription regulator	Activated	2.77		9.69e-08	CXCL10,IL12B,LTA,MYC,NFKBIA,RGL1,SGK1,TNF	81 (22)
JQ1		chemical reagent		1.762		9.98e-08	AMPD3,BCL2L1,IL10,IRAK3,MAP2K6,MYC,NFKB1,NFKB2,NFKBIA,TNF,TRAF1	85 (18)
HRAS	-0.137	enzyme		-1.409		1.04e-07	BCL2L1,CXCL10,DUSP1,DUSP4,EGR1,ETV4,ETV5,FOSL2,GJA1,ICAM1,ID2,IGFBP4,JUN,MAP3K8,MYC,NFKBIA,OSBP2,PALM2AKAP2,PRNP,RPS6KA2,SERPINE2,TNF	95 (20)
vadimezan		chemical drug	Inhibited	-2.21	bias	1.07e-07	CXCL10,ICAM1,NFKB1,NFKBIA,TNF	68 (16)
Raf		group				1.09e-07	DUSP4,EGR1,ETV5,ID2,IER3,JUN,MYC,SLC43A3	95 (24)
methamphetamine		chemical drug		-1.215		1.12e-07	BCL2L1,EGR1,FOSL2,ICAM1,JUN,MYC,NAT8L,NR4A1,TNF	83 (24)
CTNNB1	0.068	transcription regulator	Inhibited	-2.931		1.15e-07	ATP6V0A1,BCL2L1,CCL22,CNR1,CXCL10,EGR1,ENC1,ETV4,FGD4,GJA1,GRAMD4,ID2,IL10,JUN,LMO2,MYC,NFKB2,NR4A1,PDE4B,PIP5K1B,SERPINE2,SGK1,SLC39A14,STAT5A,TNF,TRAF1,WNT9A	101 (22)
Ifn gamma		complex		-1.342		1.22e-07	BCL2L1,CXCL10,FLT1,ICAM1,IGFBP4,IL10,MYC,NR4A3,TNF	91 (21)
SRC	-0.657	kinase		-1.678		1.24e-07	BCL2L1,CXCL10,DUSP1,GJA1,ICAM1,JUN,MYC,NFKB1,SRC,TNFRSF11A	84 (22)
15-deoxy-delta-12,14 -PGJ 2		chemical - endogenous mammalian		1.951		1.27e-07	BCL2L1,CXCL10,DNAJB1,EGR1,FLT1,ICAM1,IL10,JUN,MYC,NFKB1,NFKBIA,REL,TNF	88 (18)
EGF		growth factor	Inhibited	-2.63		1.28e-07	BCL2L1,DUSP1,DUSP4,EGR1,EGR2,FGD4,FLT1,FOSL2,GAB2,GJA1,GPER1,ICAM1,ID2,IER3,IGFBP4,IL10,JUN,MYC,NR4A1,NR4A3,PTK2	104 (23)
bee venom		chemical - endogenous non-mammalian		0.762		1.33e-07	DNAJB1,ICAM1,IL10,IL4I1,JUN,MAP3K8,NFKBIA,TNF,TRAF1	77 (15)
SASH1		other	Inhibited	-2.121	bias	1.37e-07	CD40,CXCL10,IFIT2,IL12B,LTA,NFKBIZ,TNF,USP12	55 (7)
TAZ	0.003	enzyme		-0.913		1.42e-07	ADRB2,CCL22,CD40,DUSP1,EGR2,FLT1,IFIT2,IGFBP4,IL10,IL12B,MYC,TFRC,TNF,TRAF1	83 (21)
INS		other	Inhibited	-2.152		1.46e-07	BCL2L1,DUSP1,EGR1,EGR2,FOSL2,ICAM1,IER3,IGFBP4,JUN,NR4A1,TNF	90 (19)
Growth hormone		group		-1.916		1.46e-07	ADRB2,EGR1,FOSL2,ICAM1,IER3,JUN,MYC,NFKBIA,SGK1,STAT5A,TBC1D4,TNF,WNT9A	99 (24)
STAT5A	-1.333	transcription regulator	Inhibited	-2.13		1.48e-07	BCL2A1,BCL2L1,EGLN3,FOSL2,ICAM1,ID2,LTA,LTB,MYC,RAB27B,STAT5A,TNF,TNFRSF11A,TRAF1	93 (20)
Histone h3		group				1.56e-07	ANK1,CD40,CD9,CXCL10,DUSP2,EGR1,FLT1,HIVEP3,ICAM1,ID2,IGFBP4,IL10,JUN,NFKBIA,RAB27B,SGK1,STOM,TNF	80 (19)
IGF1		growth factor		-1.995		1.67e-07	BATF,BCL2A1,BCL2L1,DUSP1,EGR1,EGR2,GPER1,ICAM1,ID2,IER3,IGFBP4,IL10,JUN,MYC,NFKBIA,NR4A1,PRNP,PTGER4,SGK1,TNF	100 (21)
SMAD4	-0.078	transcription regulator		-0.296		1.68e-07	CCL22,GJA1,ICAM1,ID2,IER3,IL10,IL12B,IRAK3,MYC,NFKBIA,SERPINE2,SGK1,SSTR2,TNF	89 (23)
BAPTA-AM		chemical reagent	Activated	2.562		1.85e-07	CXCL10,EGR1,FLT1,ICAM1,JUN,NR4A1,TNF	84 (22)
miR-6762-5p (and other miRNAs w/seed GGGGCCA)		mature microRNA		-0.156	bias	1.99e-07	ATP6V0A1,CAPN5,CFAP221,CHST3,CNR1,CNR2,CPNE5,DUSP8,ENC1,FGFRL1,GAB2,GDF7,GRAP,HIVEP3,ICAM1,KLHL14,LMO2,LTA,NAT8L,NFKBID,OSBP2,PACSIN1,PALM2AKAP2,PTGIR,PTP4A3,PTPN6,RAP1GAP2,RPS6KA2,SEMA4B,SEMA7A,SH2D5,SLC19A1,SLC37A2,SNX33,SRC,STAT5A,TMEM201,TRAF1,TRMT61A,VASN,WSCD2
THPO	-0.174	cytokine		-1.97		2.05e-07	BCL2L1,ETV4,ICAM1,MYC,NFKB2,NFKBIA,NFKBIZ,REL,TNF	78 (21)
25-hydroxycholesterol		chemical reagent		-0.342		2.1e-07	FOSL2,INSIG1,JUN,MYC,NFKBIA,NR4A1,NR4A3,TNF	83 (23)
Hsp70		group		-1.533		2.13e-07	BCL2L1,CD40,CD83,ICAM1,IL12B,NFKBIA,TNF	74 (21)
PPP2R5C	0.064	other	Activated	2.236		2.18e-07	BCL2A1,BCL2L1,NFKB1,REL,TNIP3	57 (9)
TRAF3	-0.035	enzyme		1.336		2.23e-07	CXCL10,ICAM1,IL10,IL12B,NFKB2,NFKBIA,NFKBIE,PIP5K1B,TNF	70 (18)
IL3		cytokine	Inhibited	-3.185		2.31e-07	BCL2L1,CD40,CD83,EGR1,EGR2,FCGR2B,FOSL2,ICAM1,IL12B,JUN,LTA,MYC,SEMA7A,TNF,TNFRSF11A	79 (19)
collagenase		group	Inhibited	-2.433	bias	2.35e-07	CXCL10,EGR1,ICAM1,IER3,JUN,TNF	82 (16)
TIRAP	0.399	other	Inhibited	-2.176		2.35e-07	CD40,CXCL10,ICAM1,IL10,IL12B,TNF	69 (22)
EIF4EBP2	-0.016	translation regulator		1.333		2.35e-07	CD40,CXCL10,EGR1,IL10,IL12B,TNF	76 (19)
erlotinib		chemical drug		-1.842		2.42e-07	BCL2L1,CD40,EGR1,ICAM1,IGFBP4,IL12B,NFKB2,NFKBIA,TNF	72 (16)
EIF4EBP1	-0.156	translation regulator		1.333		2.44e-07	CD40,CXCL10,EGR1,IL10,IL12B,MYC,TNF	74 (19)
TNFRSF1B	-0.016	transmembrane receptor		-0.931		2.63e-07	BCL2L1,ICAM1,IL12B,JUN,NFKB1,SRC,TNF,TNFRSF11A,TRAF1	82 (19)
MAPK3	-0.017	kinase	Inhibited	-2.499		2.63e-07	DUSP4,EGR1,EGR2,FOSL2,IL10,JUN,MYC,NR4A1,TNF	84 (22)
ZC3H12A	-1.123	enzyme		0.889		2.64e-07	BATF,DUSP1,FCGR2B,ICAM1,IL12B,NFKB2,NFKBIZ,PIK3CG,REL,SEMA4B,TNF	74 (16)
PPARGC1A		transcription regulator	Activated	2.808		2.67e-07	CD40,CXCL10,ICAM1,IL10,INSIG1,MAP2K6,MYC,NFKB1,NFKB2,NFKBIA,NFKBID,NFKBIZ,NR4A1,SERPINE2,SLC19A1,SLC39A14,TNF	94 (24)
ADORA2A	0.03	G-protein coupled receptor		0.442		2.68e-07	ATP2B1,CXCL10,DUSP1,EGR2,IL10,IL12B,NFKBIA,NR4A1,NR4A3,TNF	79 (21)
3M-011		chemical reagent	Inhibited	-2.425	bias	2.85e-07	BCL2L1,CD40,CD83,CXCL10,MYC,TNF	78 (19)
sirolimus		chemical drug		1.083		2.88e-07	BCL2A1,BCL2L1,CD40,EGR1,ICAM1,ID2,IL10,IL12B,JUN,MYC,NFKB1,NFKBID,NR4A3,PRNP,SLC19A1,SLC39A14,SLC43A3,SRC,STAT5A,TNF	80 (20)
IL21		cytokine		-0.437		2.96e-07	BATF,BCL2L1,CXCL10,EGR1,FCGR2B,ID2,IFIT2,IL10,IL4I1,SGK1,TNF	81 (18)
PLC		group		-0.849		3e-07	CXCL10,MYC,NR4A1,TNF,TNFRSF11A	76 (19)
YAP1		transcription regulator		-1.901		3.09e-07	BCL2L1,CCL22,EGR1,EGR2,ICAM1,ID2,IFIT2,IGFBP4,IL10,IL12B,MYC,NUAK2,SGK1,TFRC,TNF	92 (23)
SFTPA1		transporter	Activated	2.041		3.16e-07	ADRB2,CXCL10,EGR1,HSPA6,IL10,LRIG1,MYC,TNF	90 (22)
NFKBIB	-0.336	transcription regulator		-0.484		3.18e-07	BCL2A1,BCL2L1,CD40,EGR1,ICAM1,NFKBIA,TNF	69 (15)
SOCS1	-0.06	other		1.945		3.27e-07	BCL2A1,BCL2L1,CD40,CXCL10,DUSP1,ICAM1,IFIT2,JUN,STAT5A,TNF	80 (17)
D-glucose		chemical - endogenous mammalian		-1.887		3.3e-07	ATP2B1,BCL2L1,CNR1,DNAJA2,DUSP1,EGR1,GJA1,HERPUD1,ICAM1,IL10,JUN,MAP2K6,MYC,NFKB1,NR4A1,NR4A3,PLK3,PTPN6,SGK1,SLC16A4,TFRC,TNF	94 (23)
VIP		other		1.108		3.34e-07	CD40,CXCL10,EGR2,IL10,IL12B,MYC,NFKBIA,TNF,TNFRSF11A	69 (20)
caffeic acid phenethyl ester		chemical drug	Activated	2.958		3.34e-07	BCL2L1,CD83,CXCL10,EGR1,ICAM1,NFKB1,NFKB2,NFKBIA,TNF	79 (17)
OSCAR		other		-1.698		3.43e-07	CD40,CD83,ICAM1,IL12B,MAP3K8,TNF	79 (20)
Gsk3		group		0.839		3.49e-07	CD40,ICAM1,IL10,IL12B,JUN,MYC,NR4A1,TNF	79 (21)
Akt		group		-0.523		3.49e-07	BCL2A1,BCL2L1,CHST3,CXCL10,EGR2,IER3,IL10,IL12B,JUN,MYC,NFKB1,NFKBIA,PTGER4,SGK1,TNF,TNFRSF11A	78 (19)
TNFAIP3	-0.584	enzyme		1.708		3.62e-07	BCL2L1,CXCL10,ICAM1,IL10,NFKBIA,TFRC,TNF	77 (21)
FCGR2A	0.189	transmembrane receptor	Inhibited	-2.568		3.62e-07	CCL22,CD40,CXCL10,ICAM1,IL10,IL12B,TNF	76 (19)
triptolide		chemical drug	Activated	2.559		3.73e-07	BCL2L1,DUSP1,FLT1,ICAM1,IER3,IL10,JUN,MYC,NFKB1,TNF	76 (17)
IFN Beta		group		-1.772		3.82e-07	BCL2L1,CCL22,CD40,CD83,CXCL10,DUSP1,ICAM1,IFIT2,IL10,INSIG1,MYC,TNF	63 (17)
PRNP	-0.521	other		0.047		3.85e-07	EGR1,GJA1,ID2,IL10,MYC,NFKBIA,PRNP,TNF	95 (22)
(+)-MK-801		chemical drug		1.562		3.85e-07	EGR1,GJA1,ICAM1,IL10,JUN,NFKBIA,SSTR2,TNF	96 (20)
MAPK8	0.205	kinase		-1.354		3.91e-07	BCL2L1,DUSP1,DUSP4,EGR1,FOSL2,IL10,IL12B,JUN,MYC,SH2D2A,TNF	95 (21)
platelet activating factor		chemical - endogenous mammalian	Inhibited	-2.01		4.11e-07	EGR1,EGR2,ICAM1,IL10,NFKBIA,NR4A1,TNF	73 (23)
CCL2		cytokine		-0.989		4.22e-07	BCL2L1,CD40,CXCL10,EGLN3,ICAM1,IL10,IL12B,TNF,ZC3H12A	66 (18)
PRL		cytokine	Inhibited	-3.127		4.39e-07	BCL2L1,CD40,CXCL10,DUSP4,EGR1,HERPUD1,ID2,IER3,JUN,MYC,NFKB1,PTK2,STAT5A,TNF	101 (25)
NOTCH1	0.254	transcription regulator	Inhibited	-3.087		4.47e-07	BCL2L1,FCGR2B,FLT1,ICAM1,ID2,IGFBP4,IL10,IL12B,MYC,NFKB1,NFKB2,REL,TNF	78 (17)
luteolin		chemical drug	Activated	2.409		4.65e-07	BCL2L1,CXCL10,ICAM1,IL12B,JUN,MYC,TNF	83 (22)
methylprednisolone		chemical drug		-0.342		4.73e-07	CD9,DUSP1,DUSP2,FCGR2B,IL10,INSIG1,IRAK3,JUN,MYC,NFKB1,NFKB2,NFKBIA,NFKBIE,PTPN6,REL,SGK1,SLC19A1,TFRC,TNF,TNIP3	88 (19)
dihydrotestosterone		chemical - endogenous mammalian		-0.675		4.73e-07	AMD1,ATP2B1-AS1,BCL2L1,DUSP4,EGR1,ID2,IGFBP4,IL10,IL12B,JUN,MAP2K6,MYC,NFKBIA,NR4A1,PRNP,PTGER4,SERPINE2,SGK1,STAT5A,TNF	103 (24)
ETS1	0.271	transcription regulator		-1.662		4.85e-07	BCL2L1,EGR1,FLT1,HSPA6,ICAM1,ID2,IL10,IL12B,INSIG1,LTB,MYC,TNF	84 (25)
cyclic AMP		chemical - endogenous mammalian		-1.368		4.86e-07	EGR1,EGR2,FLT1,FOSL2,GJA1,IGFBP4,IL10,JUN,MYC,NR4A1,PDE4B,PRNP,TNF	95 (27)
CRNDE		other	Inhibited	-2.449		4.9e-07	BCL2L1,DUSP4,DUSP8,HSPA6,MAP3K8,NR4A1
TNFSF13B		cytokine	Inhibited	-2.758		5.12e-07	BCL2A1,BCL2L1,CD40,CD83,FCGR2B,ICAM1,IL10,JUN,MYC,NFKB2	77 (15)
CD14		transmembrane receptor	Inhibited	-2.586		5.25e-07	BCL2A1,CXCL10,ICAM1,IL10,IL12B,NFKB1,TNF	70 (18)
PTPN6	-0.811	phosphatase		1.312		5.25e-07	BCL2L1,CXCL10,IL10,IL12B,MYC,PTPN6,TNF	72 (19)
CL097		chemical reagent		-1.983		5.35e-07	CXCL10,IL10,IL12B,IRAK3,TNF	53 (8)
MSR1		transmembrane receptor		-0.392		5.35e-07	CD40,CXCL10,IL10,NFKB1,TNF	67 (20)
DUSP5	-0.469	phosphatase	Activated	2.236		5.35e-07	DUSP2,EGR1,HIVEP3,ID2,SSTR2
STAT1	-0.002	transcription regulator		-1.196		5.64e-07	ABCB9,BCL2A1,BCL2L1,CD40,CXCL10,EGLN3,EGR1,FCGR2B,ICAM1,IFIT2,IL10,IL12B,JUN,MYC,NFKB1,TNF	94 (23)
KLHL21	-0.008	enzyme				5.7e-07	DUSP1,NFKBIA,NFKBIZ
ING4	0.065	transcription regulator		0		5.71e-07	CXCL10,MYC,NFKBIA,NFKBID	69 (10)
RNASE2		enzyme	Inhibited	-2.418	bias	5.81e-07	CCL22,CD83,CXCL10,IL10,IL12B,TNF	68 (17)
xanthohumol		chemical drug	Activated	2.2		5.81e-07	BCL2L1,GAB2,ICAM1,MYC,SRC,TNF	70 (18)
TANK	-0.145	other		0.485		5.81e-07	IL12B,LTA,NFKB1,NFKBIZ,TNF,ZC3H12A	80 (18)
MAPKAPK2	-0.182	kinase	Inhibited	-2.005		5.92e-07	CXCL10,ICAM1,IL10,LTA,NFKBIA,STAT5A,TNF	80 (17)
palmitic acid		chemical - endogenous mammalian		-0.785		5.98e-07	BCL2L1,CNR1,CXCL10,EGLN3,ICAM1,IL10,IL12B,JUN,NFKBIA,NR4A1,NR4A3,TFRC,TNF	77 (23)
MMP9		peptidase		-1.209		6.11e-07	BCL2L1,CCL22,GJA1,ICAM1,IL10,MYC,NABP1,SERPINE2,TNF	94 (22)
amphetamine		chemical drug		-0.976		6.12e-07	BCL2L1,EGR1,FOSL2,HIVEP3,ICAM1,IL10,JUN,SGK1	89 (25)
BNIP3L	0.04	other		0		6.65e-07	ANK1,BCL2L1,LTA,LTB,NFKB2,NFKBIA,TFRC	69 (11)
IL12B	-3.271	cytokine	Inhibited	-2.11		6.65e-07	CXCL10,ICAM1,IL10,IL12B,LTA,MAP3K8,TNF	71 (18)
MUC1	-0.179	other		-0.821		6.69e-07	BCL2L1,CD40,CD83,EGLN3,IL10,MYC,NFKBIA,TNF	71 (17)
romidepsin		biologic drug		1.105		6.69e-07	BCL2A1,BCL2L1,CXCL10,DUSP1,EGR1,ICAM1,JUN,MYC	94 (21)
Aldose Reductase		group	Inhibited	-2.2		6.97e-07	BCL2L1,ICAM1,IL10,MYC,TNF	72 (20)
Iga		complex		0.252		6.97e-07	CXCL10,FCGR2B,IL10,IL12B,TNF	91 (19)
FADD	0.179	other		0		7.31e-07	CXCL10,EGR1,ICAM1,IFIT2,JUN,MYC,NFKB1,TNF	71 (20)
cytokine		group	Inhibited	-2.924		7.36e-07	BCL2L1,CCL22,CD40,DUSP1,EGR1,ICAM1,JUN,MYC,SGK1,STAT5A	91 (20)
EGR1	-1.925	transcription regulator		-1.23		7.77e-07	DUSP4,EGR1,EGR2,FLT1,ICAM1,JUN,MYC,NFKB1,NR4A1,SGK1,TNF	103 (22)
MAP3K8	-0.974	kinase		-0.585		7.81e-07	DNAJA2,EGR1,IER3,IL10,IL12B,IL4I1,JUN,NR4A1,PTGER4,TNF	85 (22)
ARRB2	-0.146	other		1.05		8.04e-07	ADRB2,EGR1,IL10,MYC,NFKBIZ,TNF	88 (22)
SERPINE2	-0.635	other		1.664		8.04e-07	CCL22,CXCL10,IL10,LTA,LTB,TNF	73 (11)
E. coli B4 lipopolysaccharide		chemical toxicant	Inhibited	-2.278		8.24e-07	AMPD3,BCL2L1,CD40,CD83,CXCL10,ICAM1,IL10,IL12B,IRAK3,NFKB1,NFKBIA,PTPN6,TNF	73 (18)
actinomycin D		biologic drug		1.565		8.38e-07	BCL2A1,DUSP1,DUSP4,EGLN3,FOSL2,ID2,IGFBP4,JUN,LTA,MYC,TNF,TRAF1	98 (21)
vorinostat		chemical drug		1.613		8.58e-07	BCL2L1,DUSP1,EGR1,ICAM1,IL10,IL12B,JUN,LTA,MYC,NFKBIA,PTP4A3,TNF,TRAF1	78 (21)
MAP2K1	-0.072	kinase		-1.536		8.59e-07	BCL2A1,BCL2L1,DUSP1,EGR2,ETV5,JUN,MYC,NFKBIA,SERPINE2,TNF,TNFRSF11A	91 (18)
AGT		growth factor	Inhibited	-2.66		8.77e-07	ATP2B1,CNR1,CXCL10,DUSP1,EGR1,ETV4,ETV5,FCGR2B,FLT1,FOXL1,GJA1,ICAM1,IGFBP4,IL10,JUN,LTA,MYC,NFKB2,NFKBIA,NR4A1,SERPINE2,SGK1,TFRC,TNF	110 (25)
RNA polymerase II		complex				8.92e-07	ATP6V0A1,CD40,CD83,DUSP1,FLT1,FOSL2,ICAM1,IL12B,JUN,MYC,NFKBIA,PTK2,TNF	52 (7)
MAPK12	-0.23	kinase		-1.382		8.96e-07	IL10,IL12B,JUN,MAP3K8,TNF	72 (18)
curcumin		chemical drug	Activated	2.272		9.22e-07	BCL2L1,DNAJB1,EGR1,FOSL2,ICAM1,IGFBP4,IL10,JUN,MYC,NFKB1,NFKBIA,TFRC,TNF,TNFRSF11A,TRAF1	77 (20)
TLR2/3/4/9		group		-1.98		9.45e-07	CD40,CD83,FCGR2B,ICAM1	52 (7)
TRAF1	-0.6	other				9.45e-07	BCL2L1,NFKB2,TNF,TRAF1	55 (10)
phorbol esters		chemical - other	Inhibited	-2.401		9.46e-07	DUSP1,DUSP2,EGR1,IL10,JUN,NFKB1,REL,TNF	84 (22)
cycloheximide		chemical reagent		-1.044		9.52e-07	BCL2L1,CXCL10,DUSP1,EGR1,FOSL2,GJA1,ICAM1,IGFBP4,JUN,MYC,NFKBIA,NFKBIE,NR4A1,TNF,TRAF1	94 (20)
filgrastim		biologic drug		1.027		9.76e-07	BATF,BCL2L1,CD83,CXCL10,EGR2,IFIT2,IL10,IRAK3,JUN,MAP2K6,MSL3,NFKBIE,NR4A1,NR4A3,PDE4B,SGK1
CREM	0.057	transcription regulator		-0.627		9.85e-07	AANAT,ADRB2,DUSP1,DUSP4,EGR1,EGR2,NFKBID,NR4A1,SIAH2,TNF	96 (19)
3M-002		chemical reagent		-1.846		9.99e-07	BCL2A1,CD40,CD83,CXCL10,ETV4,ETV5,IL12B,LTA,TNF	67 (18)
Sn50 peptide		chemical toxicant	Activated	2.515		1.04e-06	BCL2A1,BCL2L1,CXCL10,GJA1,ICAM1,MYC,TNF	77 (17)
Creb		group		-1.522		1.05e-06	CXCL10,DUSP1,DUSP4,EGR1,ETV5,GJA1,IER3,IL10,JUN,NR4A1,NR4A3,PDE4B,SSTR2,TNF	99 (25)
BDNF		growth factor	Inhibited	-2.282		1.05e-06	ADRB2,BCL2L1,CD40,CNR1,DUSP1,DUSP4,EGR1,EGR2,JUN,NR4A1,NR4A3,TFRC,TNF,VASN	85 (21)
PP1		chemical drug		1.706		1.09e-06	BCL2L1,GJA1,JUN,MYC,SRC,TNF	88 (24)
IL27RA	0.262	transmembrane receptor		1.72		1.09e-06	CXCL10,IL10,IL12B,LTA,LTB,TNF	74 (17)
ATP		chemical - endogenous mammalian		-1.224		1.14e-06	CD83,CXCL10,DUSP1,ICAM1,IL10,IL12B,MYC,NR4A1,TNF	85 (23)
12-(3-adamantan-1-yl-ureido) dodecanoic acid		chemical reagent		1.342		1.16e-06	BCL2L1,CD40,IL10,LTA,NFKB1,TNF,TRAF1	42 (7)
BACH2		transcription regulator		0.255		1.16e-06	BATF,EGLN3,ETV5,IL10,JUN,SPIC,TNF	57 (7)
SP600125		chemical drug	Activated	2.914		1.17e-06	BCL2L1,CD83,CXCL10,DUSP1,EGR1,H2BC6,ICAM1,IL10,IL12B,JUN,NFKBIA,NR4A1,PTK2,TNF	84 (21)
BMP10		growth factor	Inhibited	-2.155		1.21e-06	CD83,EGR2,ICAM1,ID2,NFKBIA,NR4A1,NR4A3,SERPINE2	56 (7)
ATF2	-0.08	transcription regulator	Inhibited	-2.207	bias	1.21e-06	BCL2A1,BCL2L1,DUSP1,DUSP8,EGR1,IL10,JUN,TNF	93 (21)
CGS 21680		chemical reagent		1.225		1.27e-06	CCL22,EGR1,IL10,IL12B,TFRC,TNF	83 (22)
pentoxifylline		chemical drug		1.729		1.27e-06	BCL2L1,ICAM1,IL10,NFKBIA,REL,TNF	87 (20)
GSK3B	-0.096	kinase		-0.275		1.39e-06	BCL2A1,BCL2L1,IFIT2,IL10,IL12B,MYC,NFKBIZ,TNF,TRAF1	72 (20)
FGF2	-0.471	growth factor		-1.99		1.41e-06	BCL2L1,CXCL10,EGLN3,EGR1,ETV4,ETV5,FLT1,GJA1,ICAM1,ID2,IGFBP4,JUN,MYC,NFKB1,NR4A1,STOM,TNF	101 (26)
N-[N-(3,5-difluorophenacetyl-L-Ala)]-S-phenylglycine t-butyl ester		chemical - protease inhibitor	Activated	2.158		1.43e-06	BCL2L1,FLT1,ICAM1,IL10,NFKB1,NFKB2,REL,TNF	74 (15)
zerumbone		chemical - endogenous non-mammalian	Activated	2.183		1.43e-06	BCL2A1,BCL2L1,ICAM1,MYC,TRAF1	70 (13)
Ikb		group	Inhibited	-2		1.43e-06	BCL2L1,ICAM1,NFKB1,NR4A1,TNF	67 (11)
Ciap		group	Activated	2.19		1.43e-06	BCL2L1,IL10,IL12B,MYC,TNF	56 (7)
CYP2J2		enzyme		-0.2		1.43e-06	BCL2L1,ICAM1,NFKBIA,PIK3CG,TNF	82 (19)
SOCS2	-0.738	other	Inhibited	-2.236		1.43e-06	CD40,CD83,CXCL10,STAT5A,TNF	74 (21)
PD184352		chemical drug		1.452		1.43e-06	BCL2L1,CD40,EGR1,NR4A1,NR4A3	81 (21)
IFNE		cytokine		-1.387		1.46e-06	CD40,CD83,CXCL10,IFIT2,IL10,PTGER4	76 (21)
APOH		transporter		-0.689		1.47e-06	CD40,CD83,NFKB1,TNF	80 (17)
ADIPOQ		other		-0.308		1.52e-06	CXCL10,DUSP1,EGR1,ICAM1,IGFBP4,IL10,IL12B,NFKBIA,TNF,TNIP3,TRAF1,WNT9A	96 (24)
CD44	-0.351	other		-0.3		1.61e-06	ADRB2,BCL2L1,IL10,IRAK3,JUN,MYC,NFKB2,PTP4A3,SRC,TNF,TNFRSF11A	86 (24)
IGHM	-0.019	transmembrane receptor				1.68e-06	BCL2L1,IL10,JUN,MYC,NFKBIE,TNF	78 (19)
fasudil		chemical drug		1.133		1.68e-06	BCL2L1,CD40,ICAM1,IL10,JUN,TNF	75 (17)
NR5A2		ligand-dependent nuclear receptor		-1.947		1.69e-06	CCL22,CXCL10,ICAM1,IL12B,JUN,MYC,NR4A1,PLK3,TNF	83 (21)
TSLP	0.268	cytokine	Inhibited	-2.411		1.75e-06	CD40,CD83,ICAM1,IL10,IL12B,MYC,NFKB1	69 (16)
F3		transmembrane receptor		-1.673	bias	1.75e-06	DUSP2,EGR1,GJA1,ICAM1,IL10,TNF,TNFRSF11A	76 (21)
CXCR2		G-protein coupled receptor		1.091		1.77e-06	BCL2L1,CCL22,CXCL10,IL10,TNF	75 (19)
EIF2AK2	0.039	kinase		-1.179	bias	1.8e-06	BCL2A1,BCL2L1,EGR1,JUN,MYC,NFKB2,NFKBIA,TNF	75 (15)
Insulin		group	Inhibited	-3.528		1.87e-06	BCL2L1,DNAJA2,DUSP1,DUSP4,EGR1,EGR2,ICAM1,IFIT2,IGFBP4,IL10,INSIG1,JUN,MYC,NFKBIA,NR4A1,NR4A3,PTK2,SGK1,STAT5A,TNF	97 (19)
cholecalciferol		chemical - endogenous mammalian		-0.281		1.91e-06	BCL2L1,CD40,CD83,CXCL10,IL10,IL12B,JUN,PIP5K1B,TNF	68 (17)
lipid A		chemical toxicant		-1.553	bias	1.93e-06	CD40,CXCL10,FCGR2B,IL10,IL12B,TNF	67 (20)
ANGPT1		growth factor		-1.009		1.93e-06	BCL2L1,DUSP1,DUSP4,ICAM1,NFKB1,TNF	94 (22)
TNFRSF9		transmembrane receptor		-0.352		1.93e-06	BCL2A1,BCL2L1,CD40,CD83,IL10,TNF	86 (22)
lysophosphatidic acid		chemical - other	Inhibited	-2.795		1.94e-06	CXCL10,DUSP1,EGR1,ICAM1,JUN,MYC,NFKB1,TNF	85 (22)
doxorubicin		chemical drug		-1.833		2e-06	ABCB9,BCL2A1,BCL2L1,CD40,DRAM1,DUSP1,EGR1,ID2,IER3,IGFBP4,JUN,MYC,NFKB1,NFKBIA,TNF,WNT9A	87 (19)
NRAS	-0.161	enzyme		0.2		2.02e-06	BCL2L1,DUSP2,DUSP4,EGR1,ETV4,ETV5,GJA1,MYC,PTP4A3,RPS6KA2,SERPINE2	78 (18)
concanavalin a		chemical drug	Inhibited	-2.932		2.03e-06	BCL2A1,BCL2L1,CXCL10,DUSP2,EGR1,ICAM1,IL10,MAP3K8,TNF	70 (20)
STAT5B	-0.07	transcription regulator	Inhibited	-2.335		2.07e-06	BCL2L1,CD248,CD9,DUSP1,FOSL2,JUN,LMO2,LTA,LTB,MYC,STAT5A,TNF,TNFRSF11A,TRAF1	91 (18)
POMC		other		-1.126		2.1e-06	DUSP1,FOSL2,ICAM1,IL10,JUN,NR4A1,NR4A3,TNF	94 (24)
eicosapentenoic acid		chemical drug		1.62		2.1e-06	BCL2L1,CD40,CD83,IL10,IL12B,JUN,NFKB1,TNF	84 (21)
bortezomib		chemical drug	Activated	2.632		2.11e-06	BCL2A1,BCL2L1,CCL22,CXCL10,DNAJB1,ICAM1,IL10,IL12B,MYC,NFKB1,SH3BP2,TNF	73 (21)
RIPK2	-0.485	kinase		-1.996		2.12e-06	CD40,CXCL10,ICAM1,NFKB2,PDE4B,TNF,TRAF1	85 (15)
FOS	-1.394	transcription regulator		-0.362		2.18e-06	CXCL10,EGR1,EGR2,GJA1,GPER1,ICAM1,IL10,IL12B,IRAK3,JUN,MYC,NFKB2,NR4A1,PIP5K1B,SERPINE2,SLC19A1,TNF,TNFRSF11A	92 (20)
SR 144528		chemical reagent		1.091		2.2e-06	EGR1,ICAM1,NFKBIA,TNF	86 (20)
IL12A	-0.192	cytokine		-0.666		2.2e-06	CXCL10,ICAM1,IL10,IL12B,LTA,TNF	69 (16)
Ro31-8220		chemical drug	Activated	2.434		2.2e-06	BCL2L1,DUSP1,DUSP4,EGR1,ICAM1,TRAF1	101 (24)
N-nitro-L-arginine methyl ester		chemical drug		-0.218		2.26e-06	BCL2L1,CD83,GJA1,ICAM1,IL12B,INSIG1,NFKBIA,TNF	78 (19)
adalimumab		biologic drug				2.27e-06	FCGR2B,IL10,TNF	10 (3)
NPSR1		G-protein coupled receptor				2.27e-06	MYC,NFKB1,NR4A1
polymethyl methacrylate		chemical reagent				2.27e-06	SRC,TNF,TNFRSF11A
PLAU		peptidase		-0.692		2.33e-06	BCL2L1,FLT1,GJA1,ICAM1,PIK3CG,PLK3,TNF	83 (23)
miR-296-5p (miRNAs w/seed GGGCCCC)		mature microRNA		0.18	bias	2.38e-06	ADPRHL1,BCL2L1,CAPN5,CCL22,CDC42BPB,CHST3,CNR1,CNR2,CXCL10,DUSP8,EFNA4,GAB2,GDF7,GRAMD4,GRAP,LDLRAD3,LTB,MAP3K8,NR4A3,NUAK2,PACSIN1,POU3F1,PTP4A3,SEMA4B,SH3BP2,SLC39A14,TFRC,TMEM201,TRMT61A,WNT9A,WSCD2
PARP1	-0.037	enzyme		-1.106		2.44e-06	CD83,CXCL10,ICAM1,IL10,IL12B,JUN,MYC,SH3BP2,TNF	79 (19)
KCNIP3		transcription regulator		-0.816		2.56e-06	AANAT,ADRB2,FCGR2B,FOSL2,IL10,PTGER4,STAT5A
risperidone		chemical drug		-0.873		2.66e-06	BCL2L1,CXCL10,IL10,NR4A1,NR4A3	76 (12)
METTL3	-0.016	enzyme	Inhibited	-2.207		2.66e-06	CD9,CXCL10,ICAM1,SERPINE2,TNF	76 (19)
resveratrol		chemical drug		0.775		2.7e-06	BCL2A1,BCL2L1,CXCL10,EGR1,FOSL2,ICAM1,IL12B,JUN,MYC,NFKBIA,TFRC,TNF,TNFRSF11A	83 (18)
CISH	-0.181	other	Activated	2.646		2.81e-06	BCL2L1,CXCL10,DUSP2,LTA,MYC,NR4A3,TNF	78 (19)
CAMP		other		-0.559		2.81e-06	BCL2L1,CD83,CXCL10,ICAM1,IL10,IL12B,NFKB1,TNF	79 (21)
PROC		peptidase		1		2.84e-06	BCL2A1,ICAM1,IL12B,NFKB2,NR4A1,TNF	75 (17)
PIK3CG	0.713	kinase		-0.065		3.02e-06	BCL2A1,CXCL10,FOSL2,ICAM1,IL10,IL12B,PIK3CG,TNF	78 (19)
arachidonic acid		chemical - endogenous mammalian		1.344		3.02e-06	BCL2A1,CD40,CD83,EGR1,IL12B,JUN,NFKBIA,TNF	77 (18)
trichostatin A		chemical drug		-0.181		3.05e-06	AANAT,BCL2A1,BCL2L1,CD9,CXCL10,DUSP1,EFNA4,FLT1,FOSL2,ICAM1,ID2,IGFBP4,IL10,IL12B,MYC,NFKB2,NFKBIA,PRNP,PTPN6,REL,SERPINE2,SGK1,SIAH2,TNF	92 (20)
ETS2	-0.086	transcription regulator	Inhibited	-2.571		3.08e-06	BCL2L1,FLT1,ICAM1,IL12B,JUN,MYC,TNF	94 (22)
FOXO1	0.268	transcription regulator	Inhibited	-2.032		3.08e-06	ATP6V0A1,BCL2A1,CD40,CNR1,CXCL10,EGR1,EGR2,ICAM1,IER3,JUN,MYC,SGK1,TNF,TNFRSF11A,TRAF1,VPREB3	84 (20)
ADRB		group		0.476		3.09e-06	CD40,CXCL10,ICAM1,INSIG1,JUN,NFKBIA,NR4A1,NR4A3,TRAF1	95 (22)
STAT4		transcription regulator	Inhibited	-2.072	bias	3.14e-06	BCL2L1,CAPN5,CXCL10,ETV5,GJA1,IER3,IFIT2,IL10,MAP3K8,MYC,TNF	88 (17)
TAL1		transcription regulator		0.333		3.14e-06	HIVEP3,ICAM1,ID2,JUN,MYC,NFKB1,NFKBIZ,NR4A3,PTGER4,REL,ZC3H12A	63 (11)
mannosylated lipoarabinomannan		chemical - endogenous non-mammalian				3.15e-06	IL10,IL12B,IRAK3,TNF	82 (24)
IgG2a		complex		-1.153		3.15e-06	BCL2L1,IL10,LTA,TNF	73 (17)
FYB1		other		0.152		3.15e-06	BCL2L1,IL10,IL12B,TNF	81 (20)
NODAL	-0.43	growth factor		1.342		3.21e-06	CD40,CXCL10,IL10,IL12B,TNF	88 (23)
TRADD	-0.037	other	Inhibited	-2.219		3.21e-06	BCL2A1,ICAM1,NFKBIA,TNF,TRAF1	80 (16)
MALP-2s		chemical reagent	Inhibited	-2.164	bias	3.21e-06	BCL2A1,CD40,IL10,IL12B,TNF	65 (20)
ITGA5		transmembrane receptor				3.22e-06	CD40,GJA1,IL12B,JUN,TNF,WNT9A	91 (22)
miR-4656 (and other miRNAs w/seed GGGCUGA)		mature microRNA		1.715	bias	3.34e-06	ARHGEF40,BCL2L1,CAPN5,CHST3,CPNE5,CYBRD1,DRAM1,DUSP8,EFNA4,EGLN3,ENC1,GRAMD1B,HIVEP3,IGFBP4,KIF26B,LENG9,LMO2,NAT8L,NFKBIA,NT5DC3,NUAK2,OSBP2,PACSIN1,PTP4A3,PTPN6,RPS6KA2,SEMA7A,SLC43A3,TFRC,TMEM201,TRAF1,TRMT61A,TRPV3,ZC3H12A
Mapk		group	Inhibited	-2.412		3.48e-06	BCL2L1,EGR1,GJA1,IRAK3,JUN,MYC,NR4A3,TNF	87 (24)
FASLG		cytokine		-0.426		3.63e-06	CXCL10,EGR1,EGR2,IL10,NFKB1,TNF	72 (18)
NEIL2	-0.332	enzyme				3.68e-06	CCL22,CD40,CXCL10,LTA,LTB,NFKB1,TNF	84 (13)
PLCG2	0.067	enzyme		-1.895		3.68e-06	BCL2A1,CD9,CXCL10,ICAM1,IFIT2,IL10,TNF	67 (21)
potassium chloride		chemical drug	Inhibited	-2.595		3.72e-06	ATP2B1,EGR1,EGR2,HERPUD1,JUN,MYC,NR4A1,NR4A3	88 (19)
CNR2	0.633	G-protein coupled receptor		0.2		3.85e-06	CCL22,CXCL10,EGR1,IL10,TNF	98 (23)
EPOR	0.227	transmembrane receptor				3.85e-06	BCL2L1,JUN,MYC,TFRC,TNF	82 (22)
cisplatin		chemical drug	Inhibited	-2.583		3.9e-06	ANK1,BCL2A1,BCL2L1,CXCL10,DRAM1,DUSP1,EGR1,FLT1,ICAM1,ID2,IER3,JUN,LRIG1,MYC,NFKBIA,NINJ1,PLK3,PTK2,RAB27B,RGL1,TNF	89 (19)
COP1	0.049	enzyme		0.896		4.01e-06	CXCL10,ETV4,ETV5,GJA1,ICAM1,IGFBP4,IL12B	68 (7)
ITGB2	-0.305	transmembrane receptor		1.71		4.09e-06	BCL2A1,BCL2L1,CXCL10,IL12B,TNF,TNIP3	74 (18)
SB 216763		chemical drug		-1.987		4.09e-06	CD40,IL10,MYC,NR4A1,NR4A3,TNF	92 (22)
SAMHD1	0.011	enzyme		1.99		4.39e-06	NFKB1,NFKB2,NFKBIA,TNF	60 (9)
MVP	0.005	other				4.39e-06	CD83,ICAM1,JUN,TNF	83 (21)
gefitinib		chemical drug		0.283		4.42e-06	BCL2L1,DUSP4,ETV4,ETV5,FLT1,GJA1,MAP2K6,NFKB2,TNF,TRAF1	99 (21)
TGFBR2	0.067	kinase	Activated	3.139		4.5e-06	BATF,GJA1,ICAM1,IL10,JUN,MFSD2A,NFKBIA,NFKBID,NFKBIE,NFKBIZ,SEMA7A,SH3BP2,TNF,ZC3H12A	87 (17)
SRC (family)		group		-1.392		4.59e-06	EGR1,FLT1,ICAM1,IL10,IL12B,TNF	84 (20)
IL27		cytokine	Inhibited	-2.224		4.59e-06	CXCL10,EGR1,EGR2,ICAM1,ID2,IL10,IL12B,MYC,TNF	79 (18)
RPSA	-0.132	translation regulator		1.4		4.59e-06	DUSP1,DUSP2,REL,TNF,TRAF1	78 (7)
bardoxolone methyl		chemical drug	Activated	2.182		4.59e-06	BCL2L1,IL10,MYC,TNF,TRAF1	69 (17)
miR-3103-5p (and other miRNAs w/seed GAGGGAG)		mature microRNA		1.48	bias	4.67e-06	ABCB9,BCL2L1,CAPN5,CCL22,CHST3,CNR1,CNR2,CXCL10,DUSP2,DUSP8,EGR1,FOSL2,GRAMD1B,GRAP,HIVEP3,IGFBP4,IL10,IRAK3,KIAA0040,LDLRAD3,NINJ1,PACSIN1,PTPN6,REL,SEMA4B,SEMA7A,SGK1,SH2D2A,SINHCAF,SLC43A3,SNX33,SPIC,SRC,ST3GAL2,TNF,TNFRSF11A,TRANK1
heparin		chemical - endogenous mammalian		-1.502		4.76e-06	CD40,CD83,DUSP1,FLT1,ICAM1,IL10,TNF	71 (19)
bisindolylmaleimide I		chemical drug	Activated	2.804		4.88e-06	BCL2A1,BCL2L1,EGR1,ICAM1,NFKBIA,NR4A1,TNF,TRAF1	81 (18)
troglitazone		chemical drug		1.232		5.07e-06	ATP2B1,BCL2L1,CXCL10,EGLN3,EGR1,ICAM1,JUN,MYC,NFKB1,NFKBIA,NR4A1,NR4A3,OSBP2,TNF	92 (21)
IL12 (family)		group	Inhibited	-2.011		5.12e-06	BCL2L1,EGR2,ETV5,FOSL2,IL10,MYC,NFKBIZ,TFRC,TNF	89 (21)
enterotoxin B		biologic drug	Inhibited	-2.387	bias	5.17e-06	CCL22,CD40,CXCL10,ICAM1,IL10,IL12B,TNF	87 (15)
miR-762 (and other miRNAs w/seed GGGCUGG)		mature microRNA	Activated	2.287	bias	5.19e-06	ARHGEF40,BCL2L1,CAPN5,CCL22,CD83,CECR2,CHST3,CNR1,CPNE5,CYBRD1,DUSP8,EFNA4,GAB2,GRAMD1B,HIVEP3,IGFBP4,IL10,KIAA0040,KIF26B,LENG9,LMO2,LTA,NAT8L,NFKB2,NINJ1,NT5DC3,OSBP2,PACSIN1,PTGIR,PTP4A3,RAP1GAP2,SEMA7A,SLC19A1,SLC37A2,SRC,TFRC,TM2D3,TMEM201,TRAF1,TRMT61A,TRPV3,WNT9A,ZC3H12A
MAPK1	0.055	kinase	Inhibited	-2.811		5.22e-06	DUSP1,DUSP2,EGLN3,EGR1,EGR2,FOSL2,GRAMD1B,IFIT2,IL10,JUN,MYC,NR4A1,TNF,TRANK1	92 (23)
NPPA		other		0.214		5.44e-06	DUSP1,EGR1,IL10,IL12B,TNF	79 (22)
SOX2		transcription regulator		1.027		5.56e-06	ABTB2,BCL2L1,CD9,CHST3,CXCL10,DUSP1,DUSP4,ETV4,ETV5,FLT1,GAB2,GJA1,ID2,JUN,MFSD2A,NFKB2
ADCYAP1		other		1.755		5.6e-06	CD40,CXCL10,EGR1,EGR2,IER3,IL10,IL12B,MYC,NFKBIA,SERPINE2,TNF	78 (20)
TGFA	0.318	growth factor		-0.536		5.61e-06	BCL2L1,CXCL10,FOSL2,GPER1,ICAM1,IGFBP4,PRNP	101 (21)
MARCHF3	0.44	other				5.63e-06	FCGR2B,NFKBIA,TNF
Trbv13-1		other				5.63e-06	IL10,IL12B,TNF
MMP1	-0.202	peptidase	Inhibited	-2.425		5.74e-06	EGR1,JUN,MYC,NFKB1,NFKBIA,TNF	83 (20)
5-N-ethylcarboxamido adenosine		chemical reagent		-0.524		5.93e-06	EGR1,EGR2,IFIT2,IL10,IL12B,NR4A1,NR4A3,TNF	78 (22)
monophosphoryl lipid A		chemical drug		-1.99		5.94e-06	CXCL10,IL10,IL12B,TNF	68 (20)
nystatin		chemical drug	Inhibited	-2		5.94e-06	CD40,ICAM1,IL12B,TNF	69 (18)
1'-acetoxychavicol acetate		chemical reagent	Activated	2	bias	5.94e-06	BCL2A1,BCL2L1,ICAM1,MYC	65 (17)
TIFA	0.026	other		-0.152		5.94e-06	BCL2L1,CXCL10,ICAM1,NFKBIA	82 (19)
AIMP1	-0.056	cytokine		-1.954	bias	5.94e-06	ICAM1,IL10,IL12B,TNF	65 (19)
CCL19		cytokine		-1.941		5.94e-06	BCL2L1,CXCL10,IL10,TNF	74 (18)
FITC		chemical reagent				5.94e-06	CXCL10,ICAM1,IL10,TNF
gamma-tocotrienol		chemical drug		1.258		5.94e-06	BCL2L1,JUN,NFKBIA,TNF	75 (17)
TLR2	-0.45	transmembrane receptor	Inhibited	-2.402		6.39e-06	CD40,CXCL10,DUSP1,GJA1,ICAM1,IL10,IL12B,IRAK3,NFKB1,TNF	59 (16)
HDL		complex		0.587		6.4e-06	CD40,EGLN3,ICAM1,INSIG1,SIAH2,TNF	57 (15)
AS1842856		chemical reagent		1.342	bias	6.4e-06	CXCL10,ICAM1,IFIT2,NFKB1,NFKB2
linsidomine		chemical drug		-1.446		6.4e-06	EGR1,ETV4,MYC,NR4A1,TNF	68 (17)
ethanol		chemical - endogenous mammalian		1.091		6.52e-06	BCL2L1,CAPN5,CNR1,DUSP1,EGR1,FOSL2,ICAM1,IFIT2,IL10,IL12B,JUN,MYC,PLK3,SGK1,TNF	87 (24)
CDKN2A		transcription regulator	Inhibited	-2.05		6.57e-06	AMD1,CCL22,CXCL10,DUSP1,EGR1,EGR2,FLT1,JUN,LTA,MYC,NFKB2,SH3BP2,TNF	93 (21)
LDLR		transporter				6.82e-06	BCL2L1,CD40,DUSP1,EGR1,GJA1,ICAM1,IER3,IL10,IL12B,MYC,TNF	81 (18)
carbon tetrachloride		chemical toxicant		-1.66		6.82e-06	BCL2L1,CNR1,CNR2,CXCL10,DUSP1,ICAM1,JUN,MYC,NR4A1,PRNP,TNF	82 (21)
Nr1h		group	Activated	2.897		7.04e-06	CD40,CXCL10,FLT1,IL10,IL12B,LTB,NFKB2,NFKBIZ,TNF	80 (20)
mir-146		microRNA		1.804		7.12e-06	CD40,CXCL10,DUSP1,IL10,MYC,TNF	78 (18)
GATA1		transcription regulator		-0.974		7.38e-06	ANK1,BCL2L1,EGR1,LMO2,MYC,NFKB1,PTPN6,REL,SLC19A1,SRC,STAT5A,TFRC	54 (7)
MARK2	0.113	kinase	Inhibited	-2.236		7.5e-06	BATF,IL12B,LTA,NFKBIZ,TNF	61 (7)
clodronic acid		chemical drug		-1.123		7.5e-06	CD40,CXCL10,ICAM1,IL10,TNF	85 (21)
SMARCA4	0.047	transcription regulator	Inhibited	-3.179		7.68e-06	BATF,BCL2A1,DUSP4,EGR1,FOSL2,ICAM1,IER3,IGFBP4,JUN,MYC,NFKB2,NFKBIZ,PDE4B,SEMA7A,SERPINE2,SLC43A3,TRIM36,WNT9A	88 (18)
LY96	0.164	transmembrane receptor		-1.969		7.87e-06	CD40,IL12B,NFKB1,TNF	56 (14)
VIPR1	0.524	G-protein coupled receptor		-0.689		7.87e-06	CD40,CXCL10,IL10,TNF	66 (20)
LTA	-2.031	cytokine	Inhibited	-2.4		7.9e-06	CD40,IL10,LTA,NFKB1,NFKB2,REL	84 (17)
ESR1	0.25	ligand-dependent nuclear receptor		1.433		8.18e-06	ABCB9,ATP2B1,BCL2L1,CD83,CDC42BPB,DUSP4,EGR1,FOSL2,GEM,GJA1,GPER1,ICAM1,IER3,IGFBP4,JUN,LTB,MAP2K6,MAP3K8,MYC,NFKB1,NFKB2,NFKBIA,NFKBIE,PTK2,SGK1,SIAH2,STAT5A,TFRC,TNF	109 (21)
CCN1	0.369	other	Inhibited	-2.603		8.33e-06	BCL2L1,CXCL10,IL12B,JUN,MYC,NR4A1,TNF	86 (20)
miR-6798-3p (miRNAs w/seed UACCCCC)		mature microRNA		0.471	bias	8.36e-06	ABTB2,ADRB2,CECR2,CPNE5,GAB2,HIVEP3,IFIT2,IGFBP4,KIF26B,LDLRAD3,LMO2,PALM2AKAP2,PDE4B,PTP4A3,SNX33,SRC,ST3GAL2,TNIP3
FSH		complex		-1.947		8.48e-06	ATP2B1,DUSP1,ENC1,FOSL2,GEM,GPER1,IGFBP4,JUN,MYC,NR4A1,PRNP,SGK1,SSTR2,TFRC	96 (21)
Alpha catenin		group		1.912	bias	8.61e-06	BCL2L1,CXCL10,IGFBP4,MYC,NFKBIA,NFKBIZ,SGK1,TNF	97 (24)
bryostatin 1		chemical drug		-1.092		8.73e-06	CD40,ICAM1,MYC,TNF,TRAF1	81 (18)
IFNB1		cytokine		-0.718		8.75e-06	BCL2L1,CD40,CD83,CXCL10,IFIT2,IL10,IL12B,MYC,NFKBIE,REL,SLC39A14,TNF	62 (17)
palbociclib		chemical drug	Inhibited	-2.449		8.75e-06	CD83,DUSP1,EGR1,ID2,JUN,NFKB1	80 (12)
SERPINF1	0.246	other		-0.186		8.75e-06	BCL2A1,BCL2L1,IL10,MYC,NFKB1,NFKBIA	75 (15)
IFNA1/IFNA13		cytokine		-1.037		8.75e-06	CD40,CD83,CXCL10,GEM,IFIT2,MYC	67 (18)
bicuculline		chemical - endogenous non-mammalian	Inhibited	-2.393		8.75e-06	DUSP1,EGR1,EGR2,JUN,NR4A1,SIAH2	97 (22)
IRF5	-0.334	transcription regulator		-1.798		8.99e-06	BCL2L1,CXCL10,IFIT2,IL12B,MYC,NFKB1,TNF	67 (21)
EGR2	-2.659	transcription regulator	Inhibited	-2.527		9.07e-06	DDN,EGR1,EGR2,ID2,IL10,JUN,MYC,STAT5A,TFRC	85 (18)
IL15		cytokine	Inhibited	-2.627		9.37e-06	BCL2L1,CD40,CD83,CXCL10,EGR2,IL10,IL12B,JUN,LTA,MYC,NFKB1,NFKBIA,PDE4B,TFRC,TNF	86 (20)
IL6R	0.22	transmembrane receptor		-1.915		9.69e-06	BCL2L1,CXCL10,ICAM1,IL10,NFKB1,TNF,TNFRSF11A	72 (20)
miR-12192-5p (and other miRNAs w/seed GUGGGGU)		mature microRNA		1.688	bias	9.77e-06	ADPRHL1,AMD1,AMPD3,ANK1,BCL2L1,CDC42EP5,CHST3,DDN,EGR2,ETV4,FOSL2,ICAM1,IGFBP4,KIAA0040,NAT8L,NFKB2,NFKBID,OSBP2,PALM2AKAP2,PPTC7,PTGER4,RAB27B,ROR2,SH3BP2,SNX33,SRC,STAT5A,TRAF1,TRANK1,TRIM36,TTLL7,ZC3H12A
1-palmitoyl-2-(5-oxovaleroyl)-sn-glycero-3-phosphorylcholine		chemical reagent	Inhibited	-2.2		1.01e-05	BCL2A1,ICAM1,MYC,NFKB1,TNF	51 (9)
IKK (complex)		complex		-0.751		1.01e-05	BCL2L1,CXCL10,ICAM1,MYC,TNF	85 (18)
ITGAM		transmembrane receptor		-1.829		1.01e-05	BCL2A1,CXCL10,IL10,IL12B,TNF	63 (15)
NFIL3	0.041	transcription regulator		-0.108		1.01e-05	ID2,IL10,IL12B,PRNP,TNF	86 (22)
IL36A		cytokine		-1.987	bias	1.01e-05	CD40,CXCL10,IL12B,NFKBIZ,TNF	73 (18)
andrographolide		chemical drug		1.4		1.01e-05	BCL2L1,CNR1,ICAM1,SRC,TNF	91 (22)
leukotriene C4		chemical - endogenous mammalian		-1.995	bias	1.02e-05	EGR1,EGR2,ICAM1,TNF	86 (20)
CHD1	-0.036	enzyme	Inhibited	-2	bias	1.02e-05	BCL2A1,ICAM1,IER3,TNF
TNFRSF6B		transmembrane receptor		-0.095		1.02e-05	ICAM1,IL10,IL12B,TNF	82 (18)
PSMB8	-0.038	peptidase				1.02e-05	GJA1,NFKB1,NFKB2,NFKBIA	54 (8)
silicon dioxide		chemical drug		-1.951		1.02e-05	EGR1,IL12B,JUN,TNF	80 (23)
CXCL12		cytokine	Inhibited	-2.104		1.03e-05	BCL2L1,CD9,CXCL10,EGR1,ICAM1,JUN,MYC,NR4A1,TNF,TNFRSF11A	82 (21)
ERBB4		kinase		0.378		1.04e-05	DUSP1,EGR1,GJA1,IGFBP4,JUN,MYC,SERPINE2	99 (23)
glucocorticoid		chemical drug		-0.529		1.07e-05	ADRB2,CNR1,DUSP1,ICAM1,IL10,IL12B,LTA,MYC,NFKBIA,PRNP,SGK1,TNF	83 (24)
phytohemagglutinin		chemical drug	Inhibited	-3.093	bias	1.07e-05	CD83,CXCL10,EGR1,FOSL2,GAB2,ICAM1,IL10,LTA,NFKB1,STAT5A,TNF,TRAF1	88 (17)
IL1R1		transmembrane receptor		-1.987		1.07e-05	CXCL10,EGR1,ICAM1,IL10,TNF,TRAF1	89 (21)
heme		chemical - endogenous mammalian		0.029		1.07e-05	CXCL10,ICAM1,IL10,IL12B,SPIC,TNF	62 (19)
CG		complex		-1.385		1.12e-05	BCL2L1,CXCL10,DUSP1,EGR1,FOSL2,GJA1,ICAM1,IER3,IGFBP4,IL10,JUN,MYC,NFKB1,NR4A1,TNF	96 (21)
bleomycin		biologic drug	Inhibited	-2.454		1.12e-05	BCL2L1,CCL22,CXCL10,GAB2,ICAM1,IL10,MYC,NR4A1,STOM,TNF	79 (20)
SERCA		group				1.12e-05	EGR1,JUN,MYC	63 (11)
peptide T		biologic drug				1.12e-05	ICAM1,IL10,TNF
Z-VRPR-FMK		chemical - protease inhibitor				1.12e-05	BCL2A1,BCL2L1,IL10	63 (12)
promegestone		chemical drug	Inhibited	-2.2		1.12e-05	BCL2L1,DUSP4,IER3,MYC,NFKBIA,SGK1,STAT5A	103 (23)
STAT5a/b		group		-1.67		1.16e-05	BCL2A1,BCL2L1,CDC42EP5,DUSP1,DUSP2,ID2,MYC,PDE4B	65 (11)
VCAN	-0.867	other		0.513		1.16e-05	ICAM1,IFIT2,IGFBP4,IL10,IL12B,NFKB1,NFKBIA,PTK2,TNF	74 (18)
TNFSF14	-0.077	cytokine		-1.931		1.17e-05	BCL2L1,CD40,CXCL10,ICAM1,TNF	70 (16)
2,4-dinitrofluorobenzene		chemical toxicant		-1.949	bias	1.17e-05	CXCL10,ICAM1,IL10,IL12B,TNF	90 (16)
TNFRSF8	0.344	transmembrane receptor		-0.728		1.18e-05	CCL22,IL10,MYC,NFKB2,TNF,TRAF1	86 (23)
dalfampridine		chemical drug	Inhibited	-2.433		1.18e-05	DUSP1,EGR1,EGR2,JUN,NR4A1,SIAH2	85 (23)
pravastatin		chemical drug		1.131		1.18e-05	CD40,ENC1,GJA1,ICAM1,IL10,TNF	78 (17)
EZH2	-0.055	transcription regulator		-1.29		1.21e-05	ADRB2,BCL2L1,CNR1,CXCL10,EGR1,FLT1,ICAM1,IL10,IL12B,IRAK3,LTB,MYC,NFKBIA,TNF	90 (20)
LEF1	-0.13	transcription regulator		-1.485		1.22e-05	ADAMTS6,ATP6V0A1,CD83,GEM,ID2,LONRF1,LRIG1,MYC,SGK1
TYROBP	-0.235	transmembrane receptor		-1.026		1.29e-05	CD40,CD83,FCGR2B,ICAM1,IL10,TNF	70 (18)
HCAR2		G-protein coupled receptor		0		1.31e-05	IL12B,SLC37A2,TNF,TRIM8
tofacitinib		chemical drug		1.969	bias	1.31e-05	CXCL10,IL12B,MYC,TNF	75 (20)
TRAF5	0.133	transporter		1.306		1.31e-05	ICAM1,IL10,IL12B,TNF	68 (20)
CCR6		G-protein coupled receptor		0		1.31e-05	CXCL10,IL10,IL12B,TNF	52 (7)
miR-361-3p (miRNAs w/seed CCCCCAG)		mature microRNA		0.818	bias	1.32e-05	ABCB9,CCDC110,CD248,CD40,CHST3,CLEC17A,DUSP2,EFNA4,EGR1,ETV4,FOSL2,GAB2,GDF7,GJA1,GRAMD4,KIF26B,NAT8L,PALM2AKAP2,PTGIR,RAP1GAP2,SH3BP2,SLC43A3,SNX33,ST3GAL2,TFRC,TNF,TRMT61A,TRPV3,WNT9A
EBF3		transcription regulator				1.34e-05	CCL22,IL10,IL12B,LTA,TNF
ozone		chemical toxicant	Inhibited	-2.176		1.34e-05	CXCL10,IL10,JUN,NFKB1,TNF	79 (18)
TP73	-0.114	transcription regulator	Inhibited	-2.273		1.34e-05	CD83,CXCL10,DRAM1,EGR1,FLT1,GAB2,ID2,IER3,IGFBP4,IGSF3,MYC,NFKB1,PTP4A3,SERPINE2	98 (24)
NR0B2		ligand-dependent nuclear receptor		1.551		1.37e-05	CD40,CXCL10,EGR1,MAP3K8,NFKBID,PIK3CG,TNF,TNFRSF11A	88 (23)
CXCR4	0.157	G-protein coupled receptor		-0.372		1.42e-05	CD9,CXCL10,EGR1,ID2,IL10,MYC	93 (19)
SP3	0.076	transcription regulator				1.43e-05	CD40,DUSP1,EGR1,FLT1,IL10,JUN,NFKB1,SGK1,SLC19A1,SRC	82 (22)
medroxyprogesterone acetate		chemical drug		-1.76		1.46e-05	ADRB2,BCL2L1,CXCL10,ENC1,ICAM1,ID2,IL10,IL12B,JUN,LTB,MYC,NFKBIA,SGK1,STAT5A,TNF	99 (20)
raloxifene		chemical drug		0.378		1.47e-05	DUSP1,DUSP4,IER3,IGFBP4,JUN,PLK3,SIAH2,TFRC,TNF	98 (22)
okadaic acid		chemical toxicant	Inhibited	-2.021		1.49e-05	BCL2L1,EGR1,FOSL2,JUN,MAP3K8,MYC,TNF	75 (21)
tert-butyl-hydroquinone		chemical reagent		-0.521		1.49e-05	CNR1,FOSL2,HERPUD1,ICAM1,IL10,JUN,TNF	84 (24)
CP-55940		chemical reagent				1.53e-05	BCL2L1,JUN,MYC,NFKBIA,TNF	77 (20)
arginine		chemical - endogenous mammalian		-0.391		1.53e-05	BCL2L1,CXCL10,EGR1,MYC,TNF	76 (20)
GJA1	-0.574	transporter		0.271		1.53e-05	CD40,GJA1,ICAM1,IL10,TNF	83 (24)
TLR5		transmembrane receptor		-1.964		1.53e-05	CD40,ICAM1,IL10,IL12B,TNF	63 (19)
CYBB		enzyme		-0.538		1.53e-05	CXCL10,DUSP1,ICAM1,TNF,TNFRSF11A	76 (19)
RAS		group	Inhibited	-2.294		1.53e-05	BCL2L1,CXCL10,EGR1,JUN,MYC,NFKB1,SERPINE2,TNF	73 (18)
isobutylmethylxanthine		chemical toxicant		-0.798		1.55e-05	CCL22,EGR1,EGR2,ENC1,IFIT2,IL10,JUN,MYC,SGK1,ZC3H12A	85 (26)
miR-1184 (miRNAs w/seed CUGCAGC)		mature microRNA		0.655	bias	1.59e-05	ABI3,ANK1,CCL22,CHST3,FGFRL1,IGFBP4,NFKBID,NFKBIE,NINJ1,NR4A1,PDE4DIP,PRNP,SINHCAF,SLC37A2,ST3GAL2,SYNE1,TFRC,TNF,TNIP3,TRANK1,TTLL7
Ifnar		group		-1.175	bias	1.6e-05	CCL22,CD40,CXCL10,IFIT2,IL10,IL12B,TNF	62 (17)
CEBPB	0.019	transcription regulator		-1.042		1.6e-05	BCL2A1,BCL2L1,CXCL10,ICAM1,IER3,IFIT2,IGFBP4,IL10,IL12B,IRAK3,JUN,MYC,NFKBID,NFKBIZ,SGK1,TFRC,TNF	88 (20)
prostaglandin E1		chemical - endogenous mammalian		0.283		1.64e-05	CD40,ICAM1,IL10,MYC	95 (24)
GPR132	-0.394	G-protein coupled receptor		0.064		1.64e-05	EGR1,ICAM1,IL10,TNF	89 (22)
PTK2B	-0.062	kinase		-1.445		1.64e-05	BCL2L1,IL10,JUN,PTK2	72 (18)
PPARD	0.051	ligand-dependent nuclear receptor		-0.489		1.7e-05	BCL2L1,EGR1,FLT1,ICAM1,IL10,IL12B,MFSD2A,NR4A1,NR4A3,TMEM120A,TNF	87 (23)
ZBTB16		transcription regulator		0.637		1.74e-05	CD40,CD83,CXCL10,EGR2,ID2,IL12B,MYC,NFKBIZ,REL,TNF	82 (17)
etanercept		biologic drug	Activated	2.213		1.75e-05	CD83,CXCL10,ICAM1,IL12B,TNF	73 (20)
OVA-8		chemical reagent				1.75e-05	BCL2L1,MYC,NFKBIA,NFKBID,NFKBIZ
GAPDH	-0.084	enzyme		-0.73		1.75e-05	BCL2L1,DUSP1,GEM,IFIT2,IL10	36 (5)
cigarette smoke		chemical toxicant	Inhibited	-3.099		1.82e-05	BCL2L1,CXCL10,EGR1,ICAM1,IL10,JUN,MAP2K6,NFKB1,NFKBIA,REL,TNF	70 (18)
aspirin		chemical drug		1.459		1.84e-05	ADRB2,BCL2L1,CD40,CXCL10,FLT1,ICAM1,IER3,IL12B,TNF	80 (19)
miR-593-5p (and other miRNAs w/seed GGCACCA)		mature microRNA		1.8	bias	1.85e-05	ABTB2,ANK1,CD40,CYBRD1,DOP1A,DUSP8,EFNA4,EGR1,EGR2,GAB2,GRAMD4,ICAM1,IGSF3,KIAA0040,MAP3K8,NUAK2,PLK3,RAB27B,SLC37A2,SLC39A14,SLCO5A1,TBC1D4,TFRC,TMEM201,TRAF1
CLEC6A		transmembrane receptor				1.95e-05	IL10,IL12B,TNF	69 (18)
PTGDS		enzyme				1.95e-05	BCL2L1,DUSP4,PTK2
PRN694		chemical drug				1.95e-05	NFKBIA,NFKBID,NFKBIZ
gliotoxin		chemical toxicant				1.95e-05	BCL2L1,IER3,TNF	55 (9)
FCGR2B	0.526	transmembrane receptor		-0.689		1.98e-05	CD40,CXCL10,ICAM1,IL10,TNF	65 (19)
MYB	-0.278	transcription regulator		-1.18		2.02e-05	ATP2B1,BCL2L1,GRAP,ICAM1,JUN,MYC,NFKB1,NFKB2,ZC3H12A	72 (17)
CITED2	0.035	transcription regulator		1.716		2.03e-05	ABTB2,CXCL10,DUSP1,EGLN3,FCGR2B,FLT1,ICAM1,IFIT2,IL12B,TNF	85 (20)
ssRNA40		chemical reagent		-1.951	bias	2.04e-05	CD83,IL10,IL12B,TNF	69 (19)
TNFRSF13C	0.075	transmembrane receptor				2.04e-05	BCL2A1,BCL2L1,IL10,NFKB2	70 (15)
prazosin		chemical drug	Activated	2		2.04e-05	DUSP1,EGR1,MYC,NR4A1	76 (20)
sulfasalazine		chemical drug		1.982		2.04e-05	BCL2L1,ICAM1,IER3,NFKBIA	84 (15)
zymosan A		chemical - endogenous non-mammalian		-1.961		2.04e-05	CD40,IL10,IL12B,TNF	84 (19)
S-(2,3-bispalmitoyloxypropyl)-cysteine-GDPKHPKSF		chemical reagent		-1.969		2.04e-05	CD40,CXCL10,ICAM1,TNF	89 (21)
neuroprotectin D1		chemical - endogenous mammalian		0		2.04e-05	BCL2A1,BCL2L1,IL10,TNF	73 (14)
MYC	-0.571	transcription regulator		-1.501		2.06e-05	ABCB9,AMD1,BCL2A1,BCL2L1,CD9,CXCL10,DUSP1,DUSP2,DUSP4,EGR1,EGR2,GJA1,ICAM1,ID2,IER3,IFIT2,IL10,IL12B,JUN,MYC,NFKBIA,PTK2,SERPINE2,SGK1,TFRC,TNF	92 (18)
Sb202190		chemical drug	Activated	2.756		2.12e-05	AANAT,CXCL10,EGR1,ICAM1,IL10,IL12B,SGK1,TNF	66 (18)
NFATC3	0.091	transcription regulator				2.21e-05	EGR2,IL10,IL12B,JUN,NR4A1,TNF	80 (16)
RNASEH2A	0.488	enzyme				2.24e-05	CXCL10,IFIT2,NFKB1,NFKB2,NFKBIA
docosahexaenoic acid		chemical drug		1.504		2.3e-05	BCL2A1,BCL2L1,CD40,CD83,IL10,IL12B,MYC,NFKB1,TNF	66 (17)
aldosterone		chemical - endogenous mammalian	Inhibited	-2.872		2.3e-05	DUSP1,EGR1,FLT1,ICAM1,IL10,NFKBIA,SGK1,TBC1D4,TNF	103 (26)
miR-6802-3p (miRNAs w/seed UCACCCC)		mature microRNA		1.528	bias	2.32e-05	DRAM1,FOXL1,GAB2,LTB,MACIR,MAP2K6,NAT8L,NFKBIA,NFKBID,PACSIN1,POU3F1,PRNP,PTK2,SGPP2,SLCO5A1,SNX33,SRC,ST3GAL2,STOX2,TRMT61A,WSCD2
IKBKG	0.076	kinase		-0.905		2.35e-05	AMPD3,CXCL10,ICAM1,NFKB2,NFKBIA,SERPINE2,SGK1,TNF	98 (20)
N-acetylmuramyl-L-alanyl-D-isoglutamine		chemical - endogenous non-mammalian		-1.763	bias	2.4e-05	CD40,ICAM1,IL10,IL12B,NFKBIA,TNF	77 (20)
ciglitazone		chemical drug		1.244		2.47e-05	BCL2L1,FLT1,ICAM1,IL10,IL12B,NFKBIA,PTGER4,TNF	97 (23)
11,12-epoxyeicosatrienoic acid		chemical - endogenous mammalian		0.218		2.51e-05	DUSP1,ICAM1,NFKBIA,PIK3CG	57 (7)
TNFRSF11A	1.073	transmembrane receptor				2.51e-05	BCL2L1,CD40,SRC,TNFRSF11A	76 (18)
RNASE1		enzyme		-1.982	bias	2.51e-05	CCL22,CXCL10,IL12B,TNF
acetaldehyde		chemical - endogenous mammalian		-1		2.51e-05	CNR1,JUN,MYC,TNF	85 (23)
miR-4749-3p (miRNAs w/seed GCCCCUC)		mature microRNA		1.633	bias	2.52e-05	ABCB9,ABTB2,BATF,BCL2L1,CD40,CHST3,DUSP8,ETV5,IGFBP4,JUN,LMO2,LTB,NABP1,NAT8L,RAP1GAP2,RPS6KA2,SEMA7A,SH2D5,SUSD3,TMEM201,TRAF1,TRMT61A,TRPV3,WNT9A
Nfat (family)		group	Inhibited	-2.19		2.53e-05	CD40,EGR2,ICAM1,IL10,LTA,TNF,TRAF1	88 (21)
CCR5		G-protein coupled receptor		-0.849		2.53e-05	CD9,CXCL10,IL10,IL12B,TNF	57 (16)
chloropromazine		chemical drug		-0.655		2.53e-05	CD83,IL10,NR4A1,NR4A3,TNF	92 (19)
miR-6724-5p (and other miRNAs w/seed UGGGCCC)		mature microRNA		1.177	bias	2.68e-05	BATF,BCL2L1,CAPN5,CNR1,CNR2,CPNE5,CXCL10,DNAJB1,EFNA4,FLT1,GAB2,GRAP,KIF26B,LTA,NFKBIA,NFKBIE,NUAK2,PACSIN1,PAG1,SH3BP2,SLC39A14,TFRC,TMEM201,USP12,WNT9A,ZC3H12A
ShK-223		chemical reagent		0.378		2.69e-05	H1-3,NFKB1,PACSIN1,PIK3CG,PTPN6,RGL1,TBC1D4
MAP2K3	-0.055	kinase	Inhibited	-2.169		2.83e-05	CXCL10,ICAM1,IL10,IL12B,SGK1,TNF	77 (22)
BCL11B		transcription regulator		-1.387		2.83e-05	ID2,IL10,LTA,LTB,MAP3K8,TNF	54 (7)
ARHGAP21	-0.123	other	Inhibited	-2.236	bias	2.84e-05	BATF,CXCL10,LTA,NFKBIZ,TNF
salinosporamide A		chemical drug		1.964		3.04e-05	BCL2L1,ICAM1,MYC,TRAF1	75 (13)
MAPK13	0.553	kinase		-1		3.04e-05	IL10,IL12B,MAP3K8,TNF	78 (20)
GPNMB	0.052	enzyme				3.04e-05	IL12B,MYC,TNF,TNFRSF11A	69 (19)
ADRB3		G-protein coupled receptor		-0.686		3.04e-05	ADRB2,EGR1,JUN,TNF	76 (23)
NOX1		enzyme		-0.762		3.04e-05	FLT1,NFKB1,NFKBIA,TNF	71 (19)
W7		chemical reagent	Activated	2		3.04e-05	CD83,DUSP4,IL10,NR4A1
MAVS	0.239	other		-1.58		3.07e-05	CXCL10,HERPUD1,IFIT2,IL12B,NFKB1,TNF	60 (19)
TRAF6	0.101	enzyme	Inhibited	-2.346		3.07e-05	ICAM1,IL10,IL12B,NFKB1,PAG1,TNF	75 (18)
CEBPA	0.399	transcription regulator		-0.034		3.08e-05	BCL2A1,EGR2,FLT1,GJA1,ICAM1,ID2,IER3,IGFBP4,IL10,IL12B,JUN,MYC,RGL1,TNFRSF11A	94 (19)
HDAC1	0.02	transcription regulator		0.413		3.09e-05	AMPD3,DUSP1,EGR1,FLT1,IL10,LMO2,MYC,NFKBIA,PTPN6,SGK1,TNF	95 (20)
geldanamycin		chemical drug		0.397		3.09e-05	BCL2L1,CD40,DNAJB1,GJA1,IFIT2,JUN,MYC,NFKB1,RPS6KA2,SNX33,TNF	83 (20)
IRF4	-0.294	transcription regulator		-0.121		3.1e-05	CXCL10,FLT1,IL10,IL12B,MIR155HG,MYC,PTGER4,TNF,TRAF1	69 (20)
topotecan		chemical drug		-1.706		3.1e-05	CD83,EGR1,KIAA0040,MYC,NINJ1,PDE4B,PLK3,PRNP,PTK2
miR-4706 (and other miRNAs w/seed GCGGGGA)		mature microRNA		0	bias	3.1e-05	ANK1,ATP6V0A1,CCL22,CD40,CDC42BPB,FGFRL1,FOSL2,FOXL1,GDF7,GJA1,GPER1,IER3,JUN,KIAA0040,NAT8L,POU3F1,PPTC7,RAP1GAP2,SLCO5A1,ST3GAL2,TNFRSF11A,WNT9A
ganglioside GD1a		chemical - endogenous mammalian				3.1e-05	CD40,IL10,TNF	72 (24)
N6-benzoyl-cAMP		chemical reagent				3.1e-05	GJA1,NR4A1,NR4A3	79 (10)
Tlr13		other				3.1e-05	IL12B,NFKB1,TNF	58 (12)
HG-9-91-01		chemical drug				3.1e-05	IL10,IL12B,TNF
LY-3009120		chemical drug				3.1e-05	DUSP4,ETV4,ETV5	78 (10)
rabeprazole		chemical drug				3.1e-05	FLT1,ICAM1,TNF
E2F1	-0.117	transcription regulator		-1.36		3.14e-05	BCL2L1,CD9,DUSP1,DUSP4,EGR1,EGR2,FLT1,GRAMD4,GRAP,ICAM1,MYC,NFKBIA,NR4A3,SINHCAF,TNF	96 (22)
DPP4	0.694	peptidase	Inhibited	-2.126		3.18e-05	CXCL10,EGR2,IL10,IL12B,TNF	74 (21)
SPP1	-0.209	cytokine		-0.516		3.23e-05	BCL2L1,CD9,ICAM1,IL10,IL12B,INSIG1,JUN,MYC,TNF	80 (20)
Calcineurin protein(s)		complex		-0.185		3.32e-05	DUSP1,EGR1,EGR2,NR4A1,NR4A3,TNF	99 (25)
Ngf		group	Inhibited	-2.054		3.32e-05	DUSP1,DUSP4,EGR1,JUN,NR4A1,TTLL7	89 (23)
miR-140-5p (and other miRNAs w/seed AGUGGUU)		mature microRNA		-0.226	bias	3.42e-05	BCL2L1,CD248,CNR2,EFNA4,EGR2,FCGR2B,IL10,KIAA0040,PALM2AKAP2,PPTC7,PTP4A3,RAB27B,ST3GAL2,SUSD3,TFRC,TNF,WNT9A
HAVCR1		other		-0.896		3.43e-05	EGR2,IL10,JUN,NFKB1,NFKBIA,SLC16A4,TNF	68 (15)
Notch		group		-1.521		3.5e-05	DUSP1,FCGR2B,ID2,IL10,MYC,SH2D5,SSTR2,TNF	93 (22)
BCL6	0.008	transcription regulator	Activated	2.34		3.53e-05	BCL2A1,BCL2L1,CXCL10,IL10,IL12B,MIR155HG,MYC,NFKB1,PIK3CG,TNF	83 (20)
estriol		chemical - endogenous mammalian	Activated	2.219		3.56e-05	CD40,CXCL10,IL10,LTA,TNF	79 (18)
conjugated linoleic acid		chemical drug		1.153		3.56e-05	BCL2L1,DUSP1,FCGR2B,IL10,TNF	97 (21)
HBB		transporter	Activated	2	bias	3.56e-05	CXCL10,ICAM1,IL10,IL12B,TNF	67 (17)
8-bromo-cAMP		chemical reagent	Inhibited	-2.877		3.58e-05	ADRB2,BCL2L1,DUSP1,DUSP4,EGR1,ENC1,GJA1,ID2,JUN,MYC,NFKBIA,PDE4B,SGK1,STAT5A,TNF	106 (23)
JAK1	-0.203	kinase		-1.71		3.59e-05	CD40,ICAM1,IFIT2,IL10,MAP3K8,TNF	66 (19)
FLT3LG	0.206	cytokine	Inhibited	-2.429		3.59e-05	CD40,CD83,ICAM1,ID2,IL10,TNF	89 (20)
cholesterol		chemical - endogenous mammalian	Inhibited	-2.179		3.65e-05	CXCL10,FCGR2B,FLT1,ICAM1,IL10,IL12B,INSIG1,NR4A1,NR4A3,TNF	77 (23)
IL2RA	-0.276	transmembrane receptor				3.66e-05	IL10,JUN,MYC,TNF	87 (24)
MBP	0.239	other				3.66e-05	CD40,IL10,MYC,TNF	90 (20)
Tnfsf9		other		-0.391		3.66e-05	CXCL10,EGR2,IL10,TNF	84 (16)
evodiamine		chemical - endogenous non-mammalian		1.982		3.66e-05	BCL2A1,BCL2L1,ICAM1,MYC	75 (17)
morphine		chemical drug		-1.53		3.68e-05	CNR1,CNR2,FOSL2,IL10,IL12B,NR4A1,TNF,WNT9A	96 (28)
butyric acid		chemical - endogenous mammalian		-0.258		3.72e-05	BCL2A1,BCL2L1,CD83,DUSP1,ICAM1,IL10,IL12B,MYC,NFKB1,NFKB2,NFKBIA,NR4A1,SGK1,TNF	73 (14)
miR-6795-5p (and other miRNAs w/seed GGGGGGA)		mature microRNA		0.283	bias	3.85e-05	ABTB2,ADPRHL1,ADRB2,BCL2L1,CCL22,CPNE5,CYBRD1,DUSP8,ETV4,FGFRL1,GDF7,HIVEP3,ICAM1,IFIT2,NR4A1,NT5DC3,NUAK2,PACSIN1,PALM2AKAP2,POU3F1,PTPN6,RAP1GAP2,REL,RPS6KA2,SH3BP2,SLC19A1,SNX33,SRC,TMEM201,TNFRSF11A,TRAF1,TRANK1,USP12,WSCD2
NFKB2	-0.584	transcription regulator		-1.353		3.86e-05	BCL2L1,CD83,IGFBP4,LTA,MYC,NFKB2,TNF,TRAF1	86 (17)
IL11		cytokine		-0.555		3.87e-05	BCL2A1,BCL2L1,CD40,ICAM1,IL10,JUN	68 (17)
Pam3-Cys		chemical toxicant	Inhibited	-2.194		3.97e-05	CD83,CXCL10,IL10,IL12B,TNF	65 (18)
gentamicin		chemical drug	Inhibited	-2.18		4.01e-05	CD9,CXCL10,DNAJA2,EGR1,ICAM1,IL10,JUN,MYC,TFRC,TMEM120A,TNF,TNFRSF11A	87 (23)
ID1	-0.375	transcription regulator	Inhibited	-2.406		4.18e-05	BCL2L1,EGR1,ICAM1,MYC,PTK2,TNF	101 (23)
ELK1	-0.144	transcription regulator		-1.959		4.18e-05	BCL2L1,EGR1,EGR2,JUN,NR4A1,TNF	82 (23)
EIF2AK3	0.049	kinase	Inhibited	-2.172		4.24e-05	EGR1,HERPUD1,JUN,MYC,NFKB2,RPS6KA2,SIAH2,TNF	67 (17)
KLF6	-0.234	transcription regulator		-1.942		4.34e-05	BCL2L1,ICAM1,IL12B,MYC,NFKBIA,NR4A1,TNF	92 (23)
prednisolone		chemical drug		1.03		4.34e-05	BCL2L1,CXCL10,DRAM1,DUSP1,IL10,NFKB1,PIK3CG,PRNP,SGK1,TNF	91 (20)
pregna-4,17-diene-3,16-dione		chemical - endogenous non-mammalian		1.901		4.36e-05	BCL2A1,BCL2L1,MYC,NFKB1	69 (10)
TF		transporter				4.36e-05	CYBRD1,NFKBIA,TFRC,TNF	42 (7)
resolvin D2		chemical - endogenous mammalian		1.951		4.36e-05	IL10,JUN,NFKB1,TNF	79 (17)
TRIM21	0.09	enzyme		0.376		4.36e-05	CXCL10,IL12B,MYC,TNF	76 (20)
bisindolylmaleimide iv		chemical drug		0.528		4.36e-05	EGR1,MYC,NR4A1,TNF	81 (24)
TLR8	0.706	transmembrane receptor	Inhibited	-2.202	bias	4.41e-05	CD40,CD83,CXCL10,IL12B,TNF	70 (18)
HDAC6	0.058	transcription regulator		-1.117		4.41e-05	ICAM1,IL10,JUN,MYC,TNF	83 (23)
zoledronic acid		chemical drug		-0.776		4.41e-05	BCL2L1,FLT1,IRAK3,TNF,TNFRSF11A	76 (20)
TERT	0.078	enzyme		-0.722		4.45e-05	CXCL10,ICAM1,IFIT2,IGFBP4,IL10,MYC,NFKBIA,PALM2AKAP2,TNF	65 (19)
IL1		group	Inhibited	-2.372		4.47e-05	ADRB2,CD40,CXCL10,DUSP1,EGR1,GJA1,ICAM1,IL10,JUN,MAP2K6,MYC,TNF	70 (17)
Tgf beta		group		0.801		4.58e-05	BCL2L1,CXCL10,EGR2,ID2,IGFBP4,IL10,IL12B,JUN,MYC,NR4A1,SGK1,TFRC,TNF,TNFRSF11A	88 (18)
PI3K (family)		group		-1.382		4.59e-05	CXCL10,EGLN3,IL10,IL12B,MYC,SIAH2,TNF	69 (18)
ganglioside GD3		chemical - endogenous mammalian				4.62e-05	CD40,ICAM1,IL10	61 (10)
bafilomycin A		chemical reagent				4.62e-05	CD40,CXCL10,TNF	79 (19)
MARCHF2	0.118	enzyme				4.62e-05	CXCL10,TFRC,TNF	80 (17)
IL26		cytokine				4.62e-05	ICAM1,IL10,TNF	64 (13)
UNC5B		transmembrane receptor				4.62e-05	CCL22,IL10,TNF
PSMB9	-0.077	peptidase				4.62e-05	NFKB1,NFKB2,NFKBIA	70 (14)
PI3		other				4.62e-05	IL12B,NFKBIA,TNF	54 (7)
CTSZ	0.227	peptidase				4.62e-05	CD83,IL10,TNF
Ighg2b		other				4.62e-05	IL10,IL12B,TNF	54 (7)
CD160		transmembrane receptor				4.62e-05	BCL2L1,JUN,TNF	48 (7)
MC1R	0.442	G-protein coupled receptor				4.62e-05	NR4A1,NR4A3,TNF	89 (19)
RTKN	0.299	other				4.62e-05	BCL2A1,BCL2L1,TNF	60 (9)
XCL1		cytokine				4.62e-05	CD40,IL10,TNF	68 (11)
aripiprazole		chemical drug				4.62e-05	BCL2L1,MYC,TNF	95 (14)
GATA3		transcription regulator		-0.333		4.65e-05	BATF,BCL2L1,ICAM1,IL10,LTA,LTB,MYC,NFKB1,PTGER4,TNF	84 (21)
AKT1	-0.081	kinase	Inhibited	-2.098		4.76e-05	BCL2A1,BCL2L1,CD40,CXCL10,EGR1,IL10,IL12B,MYC,NFKB1,NFKB2,TNF	69 (15)
lysophosphatidylinositol		chemical - endogenous mammalian		-1.342	bias	4.89e-05	CNR1,ICAM1,INSIG1,LTB,SGPP2
NFkB (family)		group	Inhibited	-2.173		4.89e-05	BCL2L1,CXCL10,DRAM1,PTK2,TNF	50 (8)
DLL4	-0.473	other	Inhibited	-2.2		4.89e-05	FLT1,IL10,MYC,NFKB1,NFKB2	84 (13)
ADRA1B		G-protein coupled receptor				4.89e-05	DUSP1,EGR1,EGR2,JUN,NR4A1	79 (23)
ADRA1D		G-protein coupled receptor				4.89e-05	DUSP1,EGR1,EGR2,JUN,NR4A1	88 (24)
quinolinic acid		chemical - endogenous mammalian				4.89e-05	BCL2L1,EGR1,JUN,MYC,TNF	83 (25)
miR-128-1-5p (and other miRNAs w/seed GGGGCCG)		mature microRNA		-0.378	bias	4.96e-05	CAPN5,CHST3,CNR1,CPNE5,DUSP8,ENC1,GAB2,GDF7,GRAP,HIVEP3,ICAM1,KLHL14,LTA,NAT8L,NFKBID,OSBP2,PACSIN1,PTP4A3,PTPN6,RPS6KA2,SEMA4B,SH2D5,SLC19A1,SLC37A2,TMEM201,TRAF1,TRMT61A,VASN
lactacystin		chemical - protease inhibitor		0.376		5.01e-05	ADRB2,ATP6V0A1,CD9,DUSP1,GJA1,IL12B,NFKBIA,NR4A1,TNF	87 (18)
NFAT5	-0.018	transcription regulator	Inhibited	-2.563		5.1e-05	BCL2A1,CXCL10,IFIT2,NFKB1,NFKBIA,SGK1,TNF,TRAF1	84 (22)
miR-3083-5p (and other miRNAs w/seed GGCUGGG)		mature microRNA		0.156	bias	5.13e-05	CAPN5,CCL22,CD248,CECR2,CFAP221,CHST3,CNR1,CNR2,CPNE5,CYBRD1,DUSP8,FOXL1,GRAP,HIVEP3,IGFBP4,IL10,KIAA0040,LDLRAD3,LTA,NAT8L,NINJ1,NR4A1,OSBP2,PACSIN1,PALM2AKAP2,PTP4A3,PTPN6,RAP1GAP2,REL,SGPP2,SH2D5,SH3BP2,SLC43A3,SNX33,ST3GAL2,SUSD3,TMEM201,TNFRSF11A,TRMT61A,WNT9A,ZC3H12A
SLPI		other		0.882		5.16e-05	CD40,ICAM1,NFKBIA,TNF	70 (18)
PTPN2	-0.069	phosphatase				5.16e-05	CCL22,IL10,IL12B,TNF	74 (19)
oxazolone		chemical reagent		-1.969		5.16e-05	CXCL10,ICAM1,IL12B,TNF	53 (10)
kaempferol		chemical toxicant		1.941		5.16e-05	BCL2L1,ICAM1,JUN,TNF	82 (21)
PRKCE	0.443	kinase	Inhibited	-2.204		5.2e-05	BCL2L1,EGR1,JUN,MYC,NFKB1,TNF	91 (25)
GNAS	-0.082	enzyme	Inhibited	-2		5.2e-05	BCL2L1,FOSL2,GEM,MYC,NR4A1,NR4A3	75 (19)
ACKR2		G-protein coupled receptor		0.447		5.41e-05	CCL22,CXCL10,IFIT2,IL10,TNF	75 (20)
SCARB1	0.052	transporter		0.577		5.41e-05	ICAM1,IL10,LTA,SIAH2,TNF	70 (20)
LTBR		transmembrane receptor		0.218		5.41e-05	ICAM1,NFKB2,NFKBIA,PRNP,TNF	72 (16)
TXN	-0.149	enzyme				5.41e-05	CD40,ICAM1,NFKB1,NFKBIA,TNF	61 (15)
TNFSF10	0.297	cytokine		0.876		5.43e-05	ADRB2,BCL2L1,JUN,NFKBIA,TFRC,TNF,TRAF1	83 (17)
arsenite		chemical toxicant		-1.199		5.43e-05	DUSP1,EGR1,IER3,IL10,JUN,MYC,NR4A1	77 (21)
miR-6856-3p (miRNAs w/seed ACAGCCC)		mature microRNA		0.894	bias	5.47e-05	ABI3,ATP2B1,EGLN3,ENC1,FOSL2,IER3,INSIG1,MACIR,NAT8L,NT5DC3,RGL1,ROR2,SGK1,SH2D5,SNX33,STOM,STOX2,TFRC,VASN,WNT9A
MAP3K7	0.039	kinase		-0.954		5.58e-05	CXCL10,IFIT2,IL12B,JUN,NFKB1,TNF	69 (20)
miR-6892-3p (miRNAs w/seed CCCUCUC)		mature microRNA		1.279	bias	5.72e-05	ANK1,ATP2B1,CCL22,CD83,CHST3,DNAJB1,EGLN3,ETV4,FCGR2B,FOSL2,FOXL1,GJA1,GRAMD1B,GRAP,ICAM1,LTA,LTB,NUAK2,SEMA4B,SH2D5,STOM,TFRC
lysophosphatidylcholine		chemical - other		-1.755		5.99e-05	EGR1,GJA1,ICAM1,INSIG1,JUN,TNF	82 (20)
dehydroisoandrosterone		chemical - endogenous mammalian		0.2		5.99e-05	ICAM1,IL10,IL12B,MYC,NFKBIA,TNF	73 (20)
BPIFB1		other		0.762		6.06e-05	JUN,MAP3K8,MYC,NFKBIA	78 (14)
TNFRSF4		transmembrane receptor		-0.339		6.06e-05	BCL2A1,BCL2L1,CXCL10,IL10	86 (21)
trametinib		chemical drug				6.06e-05	ETV5,MYC,ROR2,TNF	75 (13)
MST1	0.257	growth factor				6.06e-05	BCL2L1,IL12B,PTK2,TNF	84 (22)
IL36G		cytokine				6.06e-05	CD83,CXCL10,IL12B,TNF	69 (20)
PLK2		kinase		-1		6.06e-05	CD40,CXCL10,IFIT2,USP12
HSPD1	-0.142	enzyme		-1.99		6.06e-05	ICAM1,IL10,IL12B,TNF	75 (21)
APOE	-0.367	transporter		1.551		6.32e-05	CCL22,CD40,EGR1,FCGR2B,HERPUD1,ICAM1,IL10,IL12B,JUN,MYC,PTP4A3,TNF	89 (18)
uric acid		chemical - endogenous mammalian		-1.013		6.39e-05	ICAM1,IFIT2,IL10,IL12B,NFKB2,NFKBIE,TNF	65 (17)
IFI16	0.137	transcription regulator		-0.301		6.42e-05	CXCL10,ICAM1,ID2,MYC,NFKBIA,TNF	85 (24)
zymosan		chemical - endogenous non-mammalian		-1.944		6.42e-05	CCL22,CD40,CXCL10,IL10,IL12B,TNF	67 (20)
fingolimod		chemical drug		1.794		6.42e-05	BCL2L1,CD40,CXCL10,ICAM1,IL10,TNF	71 (18)
IL10RB	0.223	transmembrane receptor				6.55e-05	ICAM1,IL10,TNF	64 (18)
TNFRSF17	0.336	transmembrane receptor				6.55e-05	BCL2L1,CD40,ICAM1	64 (17)
SETD7	0.021	enzyme				6.55e-05	CXCL10,MYC,TNF	98 (24)
Igkv1-117		other				6.55e-05	FOSL2,JUN,MYC
CXCL13	0.154	cytokine				6.55e-05	IL10,LTA,MYC	68 (7)
LAT2	0.1	other				6.55e-05	IL10,IL12B,TNF	72 (20)
acetic acid		chemical - endogenous mammalian				6.55e-05	EGR1,JUN,TNF	54 (7)
mastoparan		chemical toxicant				6.55e-05	CXCL10,IL12B,TNF	74 (24)
polymyxin B		biologic drug				6.55e-05	IL10,IL12B,TNF	54 (7)
C-miR146a		chemical reagent				6.55e-05	NFKB1,NFKB2,TNF	54 (7)
STIM1	0.033	ion channel	Inhibited	-2		6.57e-05	BCL2L1,FLT1,IL10,MYC,TNF	83 (22)
9,10-dimethyl-1,2-benzanthracene		chemical toxicant		-1.982		6.57e-05	BCL2L1,IL10,JUN,REL,TNF	83 (22)
APP		other	Inhibited	-2.089		6.79e-05	BCL2L1,CD40,CXCL10,EGR1,FCGR2B,FLT1,HERPUD1,HIVEP3,ICAM1,IFIT2,IL10,IL12B,IL4I1,JUN,MYC,NFKB1,PACSIN1,PDE4B,PRNP,TBC1D4,TNF	79 (20)
ITF I		chemical - endogenous non-mammalian				6.91e-05	IL10,TNF
Cofilin		group				6.91e-05	IL10,MYC
glemanserin		chemical drug				6.91e-05	NR4A1,NR4A3
SMYD5	-0.048	other				6.91e-05	CXCL10,TNF	31 (3)
PTPN13		phosphatase				6.91e-05	BCL2L1,MYC	71 (16)
miR-155-3p (miRNAs w/seed UCCUACC)		mature microRNA				6.91e-05	DNAJA2,DNAJB1
mycobacterium smegmatis lipoarabinomannan		chemical - endogenous non-mammalian				6.91e-05	IL10,TNF
tyrphostin B56		chemical drug				6.91e-05	ICAM1,TNF
trehalose dimycolate		chemical - other				6.91e-05	NFKB1,TNF
dimethylglycine		chemical - endogenous mammalian				6.91e-05	IL12B,TNF
6beta-hydroxytestosterone		chemical - endogenous mammalian				6.91e-05	IL10,TNF
PROCR		other		0.152		7.07e-05	CCL22,ICAM1,MYC,TNF	80 (22)
Mt1		other		1.091		7.07e-05	JUN,MYC,NFKBIA,TNF	80 (19)
PLK4	0.008	kinase		-1		7.07e-05	CD40,CXCL10,IFIT2,USP12
calyculin A		chemical toxicant		-1		7.07e-05	CCL22,EGR1,NR4A3,TNF	101 (25)
poly dA-dT		chemical reagent		-1.962	bias	7.07e-05	CXCL10,ICAM1,NFKBIA,TNF	69 (20)
HFE	0.613	transmembrane receptor		0.342		7.1e-05	CAPN5,CYBRD1,DUSP1,EGR1,MFSD2A,SLC39A14,TFRC
TGFBR1	-0.035	kinase		1.664		7.1e-05	CD40,CXCL10,EGR2,IL12B,LTB,MYC,WNT9A	78 (19)
DGCR8	0.074	enzyme		0.277		7.22e-05	EGR1,EGR2,GJA1,ID2,MYC	67 (14)
ADRA1A		G-protein coupled receptor				7.22e-05	DUSP1,EGR1,EGR2,JUN,NR4A1	74 (22)
IFIH1	-0.174	enzyme	Inhibited	-2.179	bias	7.22e-05	CXCL10,EGR1,IL12B,NFKBIA,TNF	76 (19)
RAC2	-0.055	enzyme				7.22e-05	BCL2L1,EGR2,LTA,NFKB1,NR4A1	58 (11)
C3	0.376	peptidase		-0.425		7.35e-05	BCL2A1,CXCL10,IL10,IL12B,JUN,TNF	78 (22)
fluoxetine		chemical drug		0.168		7.35e-05	AANAT,BCL2L1,EGR1,IL10,MYC,PDE4B	91 (25)
Ifn		group	Inhibited	-2.169		7.48e-05	CD40,CD83,CXCL10,ICAM1,IL10,IL12B,TFRC	69 (18)
nitroprusside		chemical drug		-0.322		7.92e-05	BCL2L1,EGR1,FLT1,MYC,TNF	93 (25)
miR-1296-3p (and other miRNAs w/seed AGUGGGG)		mature microRNA		1.147	bias	8e-05	AMPD3,BCL2L1,CAPN5,CCL22,CDC42EP5,EGR2,ETV4,FGFRL1,FOSL2,KIAA0040,PACSIN1,PIP5K1B,PTGER4,SINHCAF,SNX33,SRC,TRIM36,WSCD2,ZC3H12A
VDR	0.481	transcription regulator		-0.684		8.09e-05	ATP2B1,BCL2L1,CXCL10,EGR1,ICAM1,IER3,IL12B,JUN,MYC,SRC	91 (20)
2-(4-acetoxyphenyl)-2-chloro-N-methylethylamine		chemical reagent		0.985		8.19e-05	CXCL10,IL10,NFKB1,TNF	88 (17)
hydrochloric acid		chemical - endogenous mammalian				8.19e-05	ICAM1,IL10,JUN,TNF	74 (20)
FOXA1		transcription regulator		-0.662		8.23e-05	CXCL10,IL10,MYC,PALM2AKAP2,PRNP,SIAH2,STAT5A,TNF	85 (19)
RIPK1	0.029	kinase	Inhibited	-2.22		8.67e-05	CXCL10,IL10,IL12B,NFKB1,TNF	72 (20)
3-nitropropionic acid		chemical toxicant		-1.406		8.67e-05	BCL2L1,CNR1,DRAM1,JUN,MYC	89 (23)
DETA-NONOate		chemical reagent		0.853		8.67e-05	BCL2L1,DUSP1,ICAM1,MYC,TNF	91 (20)
IFNL1		cytokine		-1.253	bias	8.94e-05	CD40,CD83,CXCL10,IFIT2,IL10,IL12B	71 (20)
BHLHE40	0.02	transcription regulator		-0.469		8.94e-05	BCL2L1,CD9,EGLN3,FCGR2B,IER3,IL10,LTB,PDE4B,PTPN6,SIAH2,TNF	83 (16)
EPHB1	-0.104	kinase				8.96e-05	EGR1,EGR2,JUN	76 (24)
SWAP70	0.045	other				8.96e-05	IL10,IL12B,TNF	89 (22)
ST3-Hel2A-2		chemical reagent				8.96e-05	EGR2,HERPUD1,IER3
JMJD1C	0.292	enzyme				8.96e-05	EGR1,FLT1,LMO2	50 (6)
BP-1-102		chemical reagent				8.96e-05	BCL2L1,ICAM1,TNF	76 (12)
clonidine		chemical drug				8.96e-05	EGR1,MYC,TNF	85 (22)
tin protoporphyrin IX		chemical drug				8.96e-05	FLT1,IL12B,TNF	55 (7)
tamoxifen		chemical drug		0.19		9.19e-05	BCL2L1,ETV4,ETV5,GPER1,IER3,IGFBP4,JUN,MYC,SSTR2,SYNE1,TNF	99 (24)
IGF2		growth factor		0.152		9.32e-05	DUSP1,EGR1,EGR2,IER3,IGFBP4,IL10,MYC,NFKBIA	94 (23)
BCAP31	-0.09	transporter		0		9.44e-05	CD9,CXCL10,INSIG1,TNF	48 (7)
silymarin		chemical drug				9.44e-05	BCL2L1,ICAM1,LTB,TNF	82 (22)
isoflurane		chemical drug		1.982		9.44e-05	BCL2L1,ICAM1,IL10,TNF	100 (23)
hemozoin		chemical - endogenous non-mammalian	Inhibited	-2	bias	9.44e-05	CD83,ICAM1,IL10,TNF	83 (22)
MOG		other		-1.162		9.47e-05	CD40,CXCL10,ICAM1,IL10,TNF	70 (21)
miR-1178-5p (miRNAs w/seed AGGGUCA)		mature microRNA		1.606	bias	9.49e-05	CNR2,CPNE5,CXCL10,EGR2,FOSL2,GEM,GRAMD1B,KIAA0040,LDLRAD3,LONRF1,MAP2K6,PRNP,PTPN6,RAB27B,REL,SINHCAF,TFRC,TMEM201,TRAF1
PIK3R1	0.034	kinase		-1.497		9.53e-05	BCL2L1,CXCL10,ICAM1,IL12B,MYC,TNF	82 (21)
FOSL1	-0.858	transcription regulator		1.706		9.53e-05	EGR1,EGR2,IL10,JUN,SERPINE2,TNF	76 (22)
S100A9		other	Inhibited	-2.72		0.000101	CXCL10,ETV5,ICAM1,MYC,NR4A3,PLK3,SGK1,TNF	71 (20)
Hsp90		group		-1.446		0.000101	BCL2L1,DNAJB1,GJA1,MYC,SRC,TNF	88 (23)
KLF5	-0.189	transcription regulator		-0.326		0.000101	BCL2L1,DUSP1,EGR2,JUN,MYC,NFKBIZ	94 (22)
niacinamide		chemical - endogenous mammalian		1.744		0.000101	BCL2A1,CD40,ICAM1,IL10,MYC,TNF	96 (22)
phenylephrine		chemical drug	Inhibited	-2.429		0.000101	DUSP1,EGR1,GJA1,JUN,MYC,TNF	89 (22)
diclofenac		chemical drug		-1.331		0.000108	DNAJB1,HERPUD1,IL10,JUN,MYC,TNF	94 (19)
GC-GCR dimer		complex		-1.246	bias	0.000108	ADRB2,DUSP1,IL10,NFKBIA
CLEC7A		transmembrane receptor		-1.959	bias	0.000108	CCL22,IL10,IL12B,TNF	71 (19)
VCP	-0.012	enzyme				0.000108	DUSP1,HERPUD1,NFKB2,SYNE1
IRAK3	0.556	kinase		-0.009		0.000108	BCL2A1,IL12B,NFKBIA,TNF	69 (17)
MST1R	0.278	kinase		-1.715		0.000108	ICAM1,JUN,MYC,TNF	77 (19)
stearic acid		chemical - endogenous mammalian		-1.119		0.000108	ICAM1,IL10,NFKBIA,TNF	88 (22)
isoproterenol		chemical drug		-1.198		0.00011	ADRB2,FOSL2,IL10,JUN,NR4A1,NR4A3,PRNP,TNF	83 (20)
LIF	-0.127	cytokine	Inhibited	-2.192		0.000111	BATF,BCL2L1,CD9,CXCL10,EGR1,ID2,JUN,MYC,TNF	94 (21)
miR-1291 (and other miRNAs w/seed GGCCCUG)		mature microRNA		0.962	bias	0.000111	ANK1,BCL2L1,CCL22,CHST3,CNR1,ETV5,FOSL2,GRAMD1B,GRAMD4,GRAP,HIVEP3,IL12B,LTA,NAT8L,NINJ1,PACSIN1,PDE4B,PIK3CG,PTP4A3,PTPN6,SH2D5,SH3BP2,SLC19A1,SLC37A2,SNX33,TNIP3,WSCD2
miR-1227-5p (miRNAs w/seed UGGGGCC)		mature microRNA		-0.655	bias	0.000111	CAPN5,CHST3,CNR1,CPNE5,DUSP8,ENC1,GAB2,GDF7,GRAP,ICAM1,KLHL14,LTA,NAT8L,NFKBID,OSBP2,PTP4A3,PTPN6,SLC37A2,TMEM201,TRMT61A,VASN
FGF1		growth factor		0.293		0.000112	EGR1,ICAM1,JUN,LTB,MYC,SSTR2,TNF	82 (23)
IL32	-0.35	cytokine		-1.568		0.000112	BCL2L1,ICAM1,IL10,IL12B,TNF	71 (17)
RB1	-0.001	transcription regulator	Activated	3.422		0.000113	CD83,DUSP1,EGR1,FLT1,GEM,ID2,JUN,MYC,NFKB1,NFKB2,NFKBIA,NR4A3,SH3BP2,TNF	94 (18)
IKZF1	0.07	transcription regulator		0.445		0.000113	BCL2L1,CNR2,IL10,LMO2,MYC,NFKB2,NFKBIZ,PRNP,SLC19A1,TNF	88 (23)
MIF		cytokine		-1.975		0.000117	BCL2L1,DUSP1,ICAM1,IL10,IL12B,JUN,TNF	81 (21)
NUPR1		transcription regulator	Inhibited	-2.138		0.000118	ADRB2,ANK1,ATP6V0A1,DUSP8,GAB2,H2AC13,HIVEP3,IFIT2,MYC,NT5DC3,PLK3,PRNP,SH2D5,ST3GAL2
BBP-398		chemical drug				0.000119	DUSP4,EGR1,ETV5
icilin		chemical reagent				0.000119	CXCL10,IL12B,TNF
CpG ODN 1585		chemical reagent				0.000119	CXCL10,NFKB1,TNF	77 (18)
tectorigenin		chemical - endogenous non-mammalian				0.000119	BCL2L1,ICAM1,TNF	70 (13)
FCMR	-0.068	other				0.000119	BCL2L1,NFKB2,TNF	46 (7)
CIC	0.002	transcription regulator				0.000119	DUSP4,ETV4,ETV5
SH3KBP1	0.005	other				0.000119	BCL2A1,BCL2L1,MYC	71 (17)
PAX4		transcription regulator				0.000119	BCL2L1,ID2,MYC
myelin oligodendrocyte glycoprotein (35-55)		chemical reagent				0.000119	IL10,IL12B,TNF	53 (7)
beta-cyclodextrin		chemical - endogenous non-mammalian				0.000119	IL12B,PRNP,TNF	63 (14)
miR-4742-5p (miRNAs w/seed CAGGCAA)		mature microRNA		0.447	bias	0.00012	AMPD3,CNR1,DNAJA2,EGR1,FCGR2B,FGFRL1,HIVEP3,ID2,IFIT2,MSL3,PALM2AKAP2,PDE4B,PIK3CG,PPTC7,PRNP,SINHCAF,SLC39A14,STOX2,TM2D3,USP12
galactosylceramide-alpha		chemical reagent		-1.479		0.000122	CD40,EGR2,IL10,REL,TNF	76 (22)
trichloroethylene		chemical toxicant		0.447		0.000122	BCL2L1,EGR1,ID2,NFKB1,STOM	67 (7)
MAP2K4	-0.042	kinase	Inhibited	-2.222		0.000122	BCL2L1,CXCL10,IL12B,JUN,TNF	84 (24)
CLEC11A		growth factor				0.000122	BCL2L1,EGR2,NFKB1,NR4A1,TNF	75 (21)
benzene		chemical toxicant		0.447		0.000122	BCL2L1,EGR1,ID2,NFKB1,STOM
HMOX1	0.323	enzyme		1.381		0.000123	BCL2L1,CXCL10,FLT1,ICAM1,IL10,IL12B,TNF	78 (20)
VAV1	-0.036	transcription regulator				0.000123	BCL2A1,JUN,REL,TNF	63 (16)
PTX3		other		1.617		0.000123	EGR2,JUN,NFKB1,TNF	78 (19)
CFLAR	-0.435	other				0.000123	BCL2L1,IFIT2,NFKB1,TNF	70 (22)
crocidolite asbestos		chemical toxicant		-1.974	bias	0.000123	FOSL2,JUN,MYC,SRC	83 (21)
glycyrrhizic acid		chemical drug				0.000123	ADRB2,CD40,GJA1,TNF	63 (13)
HMGB1	-0.07	transcription regulator	Inhibited	-2.345		0.000129	CD40,CD83,EGR1,ICAM1,IL10,TNF	62 (17)
nocodazole		chemical reagent		0.53		0.000129	DUSP4,MAP2K6,MAP3K8,PTK2,PTPN6,SRC	67 (7)
imatinib		chemical drug		1.903		0.00013	ATP2B1,BCL2L1,CXCL10,ETV5,IFIT2,LMO2,MYC,PRNP,STAT5A,TFRC,TNF	83 (20)
KL		enzyme		0.284		0.000133	BCL2L1,EGR1,ICAM1,MYC,TNF	92 (23)
nickel chloride		chemical toxicant		-0.156		0.000133	EGLN3,JUN,MAP2K6,PLK3,TNF	47 (7)
ERBB2	0.211	kinase	Inhibited	-3.082		0.000133	BCL2L1,CD9,CHST3,CXCL10,EGR1,ETV4,ETV5,FLT1,GJA1,ICAM1,ID2,IGFBP4,JUN,MYC,NFKB1,NFKB2,SRC,ST3GAL2,TNF,TRAF1	75 (18)
TFAP2A		transcription regulator				0.000135	BCL2L1,GEM,IL12B,PAG1,RAB27B,SLC19A1,TNF	40 (4)
quercetin		chemical drug		0.189		0.000136	BCL2L1,CXCL10,EGR1,ICAM1,IER3,JUN,MYC,TNF,TNFRSF11A	77 (20)
miR-1207-5p (and other miRNAs w/seed GGCAGGG)		mature microRNA		-0.632	bias	0.000136	ABCB9,ARHGEF40,ATP6V0A1,CAPN5,CCL22,CDC42BPB,CHST3,EFNA4,ETV5,FOSL2,FOXL1,GPER1,HIVEP3,HSPA6,IGSF3,MAP2K6,NAT8L,NINJ1,NUAK2,PACSIN1,PALM2AKAP2,PDE4B,PIK3CG,PPTC7,PTGIR,PTP4A3,RAP1GAP2,RPS6KA2,SH2D5,SLC19A1,SNX33,SRC,TMEM201,TNF,TNFRSF11A,TRMT61A,TRPV3,VASN,WNT9A,WSCD2
RARG	0.039	ligand-dependent nuclear receptor		0.152		0.000137	CNR1,DUSP1,EGR1,EGR2,JUN,MYC	88 (21)
rituximab		biologic drug				0.00014	BCL2A1,BCL2L1,IL10,TNF	71 (20)
APEX1	-0.05	enzyme		-1.067		0.00014	EGR1,EGR2,IL10,NR4A1	75 (15)
imiquimod		chemical drug	Inhibited	-2.552		0.00014	CCL22,CD40,CXCL10,ICAM1,IL10,IL12B,MYC,NFKB2,TNF	79 (20)
miR-744-5p (and other miRNAs w/seed GCGGGGC)		mature microRNA		0.447	bias	0.000141	ANK1,CDC42BPB,CPNE5,DUSP8,GDF7,GJA1,GPER1,GRAP,IER3,JUN,KIAA0040,LDLRAD3,NAT8L,NR4A1,PPTC7,ROR2,SH2D5,SLC19A1,SRC,ST3GAL2
miR-4283 (miRNAs w/seed GGGGCUC)		mature microRNA		1.4	bias	0.000141	ABI3,BCL2L1,CCL22,CDC42BPB,CECR2,CPNE5,DUSP8,HIVEP3,IGSF3,IL10,INSIG1,LDLRAD3,LTA,OSBP2,PIP5K1B,PLK3,POU3F1,PTP4A3,RAP1GAP2,SGPP2,SH2D5,ST3GAL2,TMEM201,TRMT61A,WSCD2
STAT2	0.376	transcription regulator		-1.513		0.000144	CD40,CXCL10,IFIT2,IL10,TNF	67 (17)
GSK2816126		chemical drug		1.556		0.000144	CXCL10,HIVEP3,IL12B,TNF,TNFRSF11A	60 (13)
thioctic acid		chemical drug				0.000144	ICAM1,IL10,JUN,MYC,TNF	74 (19)
ESR2	0.393	ligand-dependent nuclear receptor		0.73		0.000145	ANK1,ATP2B1,BCL2L1,EGR1,FOSL2,GJA1,IFIT2,IGFBP4,MAP2K6,MYC,NFKB1,NFKB2,NFKBIA,NR4A3,REL,SGK1,TNF	106 (19)
TRIM38	0.251	enzyme				0.000153	CXCL10,IFIT2,TNF	60 (17)
LECT2		other				0.000153	CXCL10,IL10,TNF	52 (7)
CHRM1		G-protein coupled receptor				0.000153	EGR1,EGR2,JUN	67 (18)
mir-127		microRNA				0.000153	DUSP1,IL10,TNF	49 (7)
CSF2RA		transmembrane receptor				0.000153	JUN,MYC,PIK3CG	69 (16)
TLE1	0.188	transcription regulator				0.000153	BCL2A1,DUSP1,EGR1	50 (7)
PDE4B	0.614	enzyme				0.000153	CXCL10,DUSP1,TNF
CD180	-0.283	other				0.000153	BCL2A1,IL10,TNF	76 (19)
PRDX1	-0.138	enzyme				0.000153	CD9,IL12B,REL
PIM3	-0.552	kinase				0.000153	BCL2L1,MYC,TNF	54 (7)
CRLF2	0.212	transmembrane receptor				0.000153	IL10,IL12B,TNF	71 (20)
PTGER1		G-protein coupled receptor				0.000153	EGR2,ICAM1,IL10	69 (11)
PPP5C	-0.067	phosphatase				0.000153	DUSP1,MYC,SGK1	93 (21)
CCL3L3		cytokine				0.000153	CD40,CXCL10,TNF	59 (11)
bempedoic acid		chemical drug				0.000153	CXCL10,ICAM1,TNF	80 (17)
gambogic acid		chemical - endogenous non-mammalian				0.000153	BCL2L1,MYC,TRAF1	70 (13)
Ap1		complex	Inhibited	-2.595		0.000155	BCL2A1,CD40,ICAM1,IL10,IL12B,JUN,MYC,TNF	97 (23)
prostaglandin D2		chemical - endogenous mammalian		-1.206		0.000156	CXCL10,NINJ1,SERPINE2,SRC,TNF	44 (5)
adenosine		chemical - endogenous mammalian		0.227		0.000156	BCL2L1,ICAM1,IL10,IL12B,TNF	78 (22)
CSF		group		-1.342	bias	0.000156	BCL2A1,IRAK3,NFKB1,TNF,TRAF1
clozapine		chemical drug	Inhibited	-2.207		0.000156	EGR1,IL10,NR4A1,NR4A3,SGK1	86 (23)
CARD9	0.085	other		-1.951		0.000158	CXCL10,IL10,IL12B,TNF	74 (20)
HLX		transcription regulator		1		0.000158	EGR1,ICAM1,JUN,MYC
PRKD		group		-1.999		0.000158	CXCL10,IL10,IL12B,TNF	96 (22)
TAB1	0.241	enzyme		1		0.000158	CXCL10,JUN,NFKB1,NFKBIA	79 (20)
TAS4464		chemical drug		-1		0.000158	BCL2A1,EGR1,MYC,TNF	67 (7)
NR1H3	0.468	ligand-dependent nuclear receptor	Activated	2.378		0.00016	ADRB2,BCL2L1,CD40,CXCL10,IFIT2,IL10,IL12B,NFKBIA,TNF	81 (19)
ATF3	-0.067	transcription regulator		1.749		0.000162	CD83,ICAM1,IL12B,JUN,NFKB2,NFKBIZ,TNF	83 (19)
GHR		transmembrane receptor				0.000168	IGFBP4,IL10,MYC,NFKB1,TNF	80 (21)
PTGES		enzyme				0.000168	EGR1,FLT1,MYC,TNF,TRAF1	91 (17)
SMAD3	0.151	transcription regulator		-1.519		0.000169	CXCL10,DUSP4,EGR1,ID2,IL12B,JUN,MYC,PTP4A3,SSTR2,TNF	83 (21)
miR-605-3p (miRNAs w/seed GAAGGCA)		mature microRNA	Activated	2.294	bias	0.000173	ARHGEF40,CNR2,CYBRD1,DUSP1,GAB2,IRAK3,JUN,KIF26B,MAP3K8,NFKBIZ,NR4A1,NT5DC3,NUAK2,PIP5K1B,REL,RGL1,ROR2,SH2D2A,SLCO5A1,TFRC,TNF,TTLL7,WSCD2
GDF2		growth factor	Inhibited	-2.153		0.000173	ICAM1,ID2,MYC,NFKBIA,NINJ1,SERPINE2	64 (9)
RHOA	-0.104	enzyme		-0.927		0.000173	BCL2L1,CXCL10,ICAM1,JUN,NFKB1,PIK3CG	72 (17)
GLI1	0.461	transcription regulator		0.461		0.000174	BCL2A1,BCL2L1,DUSP4,EGR1,ETV5,FOXL1,GPER1,ID2,IER3,IL10,INSIG1,RAB27B,SGPP2,SYNE1	54 (7)
TCF12	-0.029	transcription regulator		-0.831		0.000177	GJA1,ID2,JUN,NFKBIE,NR4A3,SEMA7A,ZC3H12A	26 (3)
Secretase gamma		complex		-1.946		0.000178	BATF,CD83,IL10,MYC	29 (6)
MALT1	-0.051	peptidase		-1.94	bias	0.000178	CD83,IL10,REL,TNF	80 (18)
CBX3	-0.138	transcription regulator				0.000178	BCL2L1,IFIT2,MYC,STAT5A
5-fluorouracil		chemical drug		-0.722		0.000181	BCL2L1,CD40,DRAM1,EGR1,JUN,MYC,NINJ1,PIK3CG,PLK3,PTK2,STOM	89 (21)
miR-4271 (and other miRNAs w/seed GGGGAAG)		mature microRNA		1.414	bias	0.000181	ADRB2,ATP6V0A1,BCL2L1,CAPN5,CCL22,CHST3,CNR2,CPNE5,CYBRD1,DDN,DUSP4,EGR1,EGR2,FOSL2,GAB2,GRAMD1B,HSPA6,IGFBP4,KIAA0040,PACSIN1,PALM2AKAP2,POU3F1,SEMA7A,SLC39A14,SNX33,SRC,TBC1D4,TFRC,TRIM8,VPREB3,WSCD2,ZC3H12A
HDAC3	-0.034	transcription regulator				0.000183	CXCL10,ICAM1,IL12B,MYC,NFKBIA,TNF	76 (19)
cyclophosphamide		chemical drug		-1.71		0.000183	ICAM1,IER3,IL10,IL12B,MYC,TNF	71 (20)
PRDM1	0.076	transcription regulator		1.138		0.000184	BCL2A1,EGR2,ICAM1,ID2,IFIT2,IL10,MIR155HG,MYC,PTPN6,TNF	82 (20)
IL22		cytokine		-1.969		0.000185	BCL2L1,CCL22,CXCL10,IL10,IL12B,MYC,TNF	69 (18)
CTCF	0.049	transcription regulator		0.186		0.000185	CD83,CXCL10,EGR1,MYC,NFKB2,SGK1,TNF	74 (13)
ritonavir		chemical drug		1.98		0.000185	ATP2B1,BCL2L1,GRAP,ICAM1,MYC,OSBP2,TNF	96 (25)
miR-4746-5p (miRNAs w/seed CGGUCCC)		mature microRNA		-1.212	bias	0.000187	ANK1,CAPN5,CNR2,FLT1,GPER1,HIVEP3,IER3,PACSIN1,PALM2AKAP2,RGL1,RPS6KA2,ST3GAL2
NR4A1	-1.809	ligand-dependent nuclear receptor		1.191		0.000189	ICAM1,IL10,IL12B,NFKBIA,NR4A1,NR4A3,PTK2,RAP1GAP2,SLC37A2,TNF	85 (22)
FOXO3	-0.131	transcription regulator		-1.147		0.00019	CXCL10,EGR1,EGR2,ICAM1,IER3,IL10,MYC,NFKBIA,PRNP,SGK1,TNF	86 (20)
ITGB1	-0.011	transmembrane receptor		-1.175		0.000193	ICAM1,IL12B,JUN,MYC,PTK2,TNF,WNT9A	81 (20)
tyrphostin AG490		chemical drug	Activated	2.392		0.000193	BCL2L1,ICAM1,IL10,LMO2,MYC,TNF	90 (23)
LILRA2		other				0.000194	CD40,IL10,TNF	46 (7)
PSMB10	-0.069	peptidase				0.000194	IL10,NFKB2,NFKBIA	47 (7)
TOLLIP	-0.117	other				0.000194	IL10,NFKB1,TNF	61 (19)
CD1D	0.807	other				0.000194	CD40,IL10,PTPN6	68 (11)
PLAGL2	-0.072	transcription regulator				0.000194	CCL22,IL10,LTA
ebselen		chemical drug				0.000194	DUSP1,ICAM1,TNF	77 (19)
salmeterol		chemical drug				0.000194	DUSP1,IL10,TNF	76 (18)
quetiapine		chemical drug				0.000194	IL10,NR4A1,NR4A3
ethylenediaminetetraacetic acid		chemical drug				0.000194	BCL2A1,EGR1,TNF	73 (19)
noscapine		chemical drug				0.000194	BCL2L1,ICAM1,TRAF1	69 (10)
D-tubocurarine		chemical drug				0.000194	EGR1,IL12B,TNF	81 (16)
WNT3A		cytokine	Inhibited	-2.062		0.000194	CCL22,CXCL10,EGR2,ETV5,IL10,IL12B,JUN,MYC,SSTR2,TNF,WNT9A	84 (25)
miR-6825-5p (and other miRNAs w/seed GGGGAGG)		mature microRNA		1.206	bias	0.000196	ABCB9,ABTB2,ANK1,BCL2L1,CAPN5,CCL22,CHST3,CYBRD1,DRAM1,DUSP2,DUSP8,EFNA4,FOSL2,GAB2,GPER1,GRAMD1B,HIVEP3,IER3,IGFBP4,KIAA0040,KIF26B,LDLRAD3,LTA,MFSD2A,NAT8L,NT5DC3,OSBP2,PACSIN1,PAG1,POU3F1,PTP4A3,RAP1GAP2,RPS6KA2,SEMA4B,SNX33,SRC,ST3GAL2,STAT5A,STOM,TNF,TNFRSF11A,TRIM8,VPREB3,WNT9A
dasatinib		chemical drug		-0.655		0.0002	BCL2L1,CXCL10,IL10,IL12B	77 (21)
EZR	0.185	other		-0.741		0.0002	BCL2L1,IL10,MYC,TNF	66 (18)
PRKCZ		kinase				0.0002	IL10,JUN,MYC,NFKBIA	84 (20)
sodium orthovanadate		chemical reagent		-0.577		0.0002	BCL2L1,IFIT2,NFKBIA,TNF	62 (18)
mir-155		microRNA		1.135		0.000202	CXCL10,DNAJA2,DNAJB1,IL10,IL12B,IRAK3,TNF	76 (21)
2-amino-5-phosphonovaleric acid		chemical - other	Activated	2.621		0.000202	DUSP1,EGR1,EGR2,JUN,NR4A1,NR4A3,PLK3	79 (19)
mepazine		chemical drug				0.000206	MYC,REL
MAP1LC3		group				0.000206	IL12B,TNF
INTS11	-0.065	enzyme				0.000206	EGR1,NR4A1
SPON2	0.459	other				0.000206	NFKB1,TNF
TAFA4		other				0.000206	IL10,TNF
STAB1	0.262	transporter				0.000206	IL10,TNF
ganglioside GM3 (d18:1/16:0)		chemical - endogenous mammalian				0.000206	IL12B,TNF
ganglioside GM3 (d18:1/24:0)		chemical - endogenous mammalian				0.000206	IL12B,TNF
ganglioside GM3 (d18:1/24:1(15Z))		chemical - endogenous mammalian				0.000206	IL12B,TNF
YARS1	-0.162	enzyme				0.000206	NFKBIA,TNF
adavosertib		chemical drug				0.000206	IL10,TNF	54 (7)
DOK2		other				0.000206	MYC,TNF	73 (18)
STRAP	-0.065	other				0.000206	JUN,MYC	63 (13)
FCAR		transmembrane receptor				0.000206	IL12B,TNF	71 (17)
GFRA2		transmembrane receptor				0.000206	EGR1,EGR2
BTG1	-0.081	transcription regulator				0.000206	BCL2L1,JUN	46 (7)
IL20RA		transmembrane receptor				0.000206	ICAM1,IL10	52 (7)
Miat		other				0.000206	ICAM1,TNF
LY-2584702		chemical drug				0.000206	IL12B,TNF	52 (9)
ODN1411		chemical reagent				0.000206	CXCL10,TNF	56 (14)
ketotifen		chemical drug				0.000206	IL10,TNF
MMP408		chemical reagent				0.000206	ICAM1,TNF
3,4-methylenedioxyamphetamine		chemical drug				0.000206	BCL2L1,JUN
ODN-BW006		chemical reagent				0.000206	ICAM1,TNF
glycosylphosphatidylinositol		chemical - endogenous mammalian				0.000206	IL12B,TNF	49 (7)
tributyrin		chemical drug		-1.387	bias	0.00021	ADRB2,BCL2A1,DUSP1,ID2,NFKB2
IL2RG	-0.003	transmembrane receptor		-1.446		0.00021	CXCL10,JUN,LTB,MYC,TNF	95 (23)
carbon monoxide		chemical - endogenous mammalian		1.374		0.00021	EGR1,ICAM1,IL10,IL12B,TNF	73 (20)
miR-1204 (miRNAs w/seed CGUGGCC)		mature microRNA		-0.535	bias	0.000211	ABCB9,CD40,CHST3,CNR2,GPER1,ICAM1,IGSF3,NAT8L,POU3F1,RAP1GAP2,RPS6KA2,SRC,TMEM201,TNFRSF11A
oleic acid		chemical - endogenous mammalian		-1.752		0.000219	DUSP1,EGR1,ICAM1,IL10,NFKBIA,NR4A1,TNF	94 (21)
miR-665 (and other miRNAs w/seed CCAGGAG)		mature microRNA		1.225	bias	0.000222	ADPRHL1,ARHGEF40,CCL22,CD83,CHST3,CNR1,CNR2,CXCL10,GRAMD4,HERPUD1,HIVEP3,INSIG1,MACIR,MAP3K8,NAT8L,NT5DC3,RAP1GAP2,SEMA4B,SH2D2A,SH2D5,STAT5A,TFRC,TRIM8,ZBTB32
CpG ODN 2216		chemical reagent		-1.979		0.000224	CD40,CD83,IL12B,TNF	78 (20)
Stat3-Stat3		complex		-1.982	bias	0.000224	BCL2L1,ICAM1,LTA,MYC	75 (13)
PLAT		peptidase		-1.951		0.000224	CXCL10,JUN,MYC,TNF	78 (19)
CORT		other				0.000224	CXCL10,IL10,SSTR2,TNF
vinblastine		chemical drug		-1		0.000224	CD40,IGFBP4,MYC,TNF	84 (24)
phorbol 12,13-dibutyrate		chemical - endogenous non-mammalian				0.000224	BCL2L1,MAP3K8,PRNP,TNF	78 (21)
POLR2A	0.138	enzyme				0.000226	BCL2L1,EGR2,MYC,NFKBIA,SGK1	77 (12)
PDK1	-0.144	kinase		-0.447		0.000226	PAG1,SGPP2,STAT5A,SYNE1,TBC1D4
C5AR1	-0.152	G-protein coupled receptor		-1.359		0.000226	CD40,FCGR2B,IL10,IL12B,TNF	66 (16)
methylmercury		chemical toxicant		0.447		0.000226	BCL2L1,EGR1,ID2,NFKB1,STOM	71 (13)
F2R	0.447	G-protein coupled receptor	Inhibited	-2.19		0.000227	DUSP1,EGR1,FLT1,GJA1,ICAM1,NR4A1	85 (21)
TCF4	0.152	transcription regulator		1.463		0.00023	CD40,CD9,ID2,IGFBP4,IL12B,IL4I1,LMO2,PACSIN1,PIK3CG,RPL22L1,TNF	62 (7)
NR3C2		ligand-dependent nuclear receptor		-1.949		0.000239	BCL2A1,BCL2L1,DUSP4,EGR1,ICAM1,SGK1,TNF	91 (22)
PDX1		transcription regulator		-0.684		0.000239	EGR1,ID2,IER3,INSIG1,JUN,MYC,NFKB1,PDE4B	73 (16)
sorbitol		chemical - endogenous mammalian				0.000241	BCL2L1,GJA1,SGK1	66 (14)
CDKN2B-AS1		other				0.000241	ICAM1,NFKB1,TNF
Betacatenin/TCF		complex				0.000241	GJA1,JUN,MYC
SIAH2	-0.938	transcription regulator				0.000241	EGLN3,PLK3,SIAH2
PNN	-0.154	other				0.000241	BCL2L1,JUN,MYC
ITIH1		other				0.000241	IL10,IL12B,TNF	47 (9)
HNRNPD	-0.036	transcription regulator				0.000241	FLT1,IL10,TNF	42 (6)
ginkgolide B		chemical drug				0.000241	ICAM1,IL10,PRNP	47 (7)
lauric acid		chemical - endogenous mammalian				0.000241	CD40,NFKB1,TNF	67 (13)
ATP-gamma-S		chemical reagent				0.000243	CCL22,CD40,CD83,IL10,TNF	83 (19)
GNAQ	0.012	enzyme				0.000249	EGR1,INSIG1,MAP3K8,MYC,NR4A1,NR4A3,SGK1	75 (22)
resolvin D1		chemical - endogenous mammalian		1.412		0.000249	IL10,JUN,NFKB1,TNF	66 (21)
IKZF2	0.311	transcription regulator	Activated	2	bias	0.000249	BATF,ICAM1,IL10,NR4A1
PRKCQ		kinase		-1.959		0.000249	BCL2L1,IL10,NFKB2,TNF	83 (17)
rolipram		chemical drug		0.33		0.000249	DUSP1,IL10,PDE4B,TNF	101 (23)
miR-7150 (miRNAs w/seed UGGCAGG)		mature microRNA		-0.064	bias	0.000254	AANAT,ABCB9,ANK1,ATP6V0A1,CAPN5,CCL22,CDC42BPB,ETV5,FCGR2B,HSPA6,IGSF3,IRAK3,NAT8L,NFKBID,NT5DC3,OSBP2,PALM2AKAP2,PDE4B,SEMA7A,SIAH2,SINHCAF,SNX33,SPIC,TFRC,TMEM201,WNT9A
MTOR	0.054	kinase		-0.205		0.000259	ATP2B1,BCL2A1,BCL2L1,CD40,DUSP1,IL10,IL12B,MYC,PTPN6,SRC,TNF	69 (17)
sphingosine-1-phosphate		chemical - endogenous mammalian		-1.465		0.000259	CD83,CXCL10,EGR1,ICAM1,ID2,JUN,TNF	82 (24)
ursodeoxycholic acid		chemical - endogenous mammalian		-1.387		0.00026	BCL2L1,CXCL10,NFKB1,NFKB2,TNF	82 (20)
CD274	-0.391	enzyme		0.152		0.00026	BCL2L1,ICAM1,IL10,RPS6KA2,TNF	77 (19)
trovafloxacin		chemical drug		-0.447		0.00026	ADRB2,ICAM1,MAP3K8,NFKBIA,PDE4B	74 (9)
L-triiodothyronine		chemical - endogenous mammalian		0.139		0.000263	ADRB2,AMD1,BCL2L1,CNR1,DUSP1,EGR1,EGR2,ID2,IGFBP4,IL4I1,MYC,NR4A1,SEMA7A,TNF	96 (22)
miR-4675 (and other miRNAs w/seed GGGCUGU)		mature microRNA		1.877	bias	0.000264	ABI3,ARHGEF40,EFNA4,GRAMD1B,GRAP,IER3,IGFBP4,KIF26B,LENG9,LMO2,NAT8L,NT5DC3,OSBP2,PACSIN1,PTK2,PTP4A3,SEMA7A,SH2D5,TFRC,TMEM201,TRIM8,TRMT61A,TTLL7
ATG7	-0.036	enzyme		0.447		0.000265	IL10,JUN,MYC,NFKBIA,SLC37A2,TNF	91 (23)
1-methyl-4-phenyl-1,2,3,6-tetrahydropyridine		chemical toxicant		-1.108		0.000265	CNR1,EGR1,JUN,NR4A1,SGK1,TNF	96 (25)
INSR		kinase		-1.387		0.000267	ATP2B1,BCL2A1,CD83,DUSP1,EGR1,EGR2,IER3,IL10,INSIG1,MYC,NFKB2,NR4A1,PDE4B,TNF	97 (23)
AKT inhibitor VIII		chemical reagent		0		0.000277	ICAM1,MYC,NFKB1,TNF	67 (19)
GNRH		group				0.000277	DUSP1,EGR1,JUN,SGK1	96 (19)
NVP-TAE684		chemical drug		1		0.000277	ETV5,FOSL2,IL10,MYC	64 (13)
EIF2AK4	0.059	kinase		-0.038		0.000277	EGR1,IL10,IL12B,TNF	78 (22)
KRT17		other		-1		0.000277	CCL22,CXCL10,IL10,TNF
ethylene glycol tetraacetic acid		chemical reagent		1.067		0.000277	CD83,EGR1,IL10,IL12B	74 (19)
calphostin C		chemical drug		1.976		0.000279	BCL2L1,DUSP1,ICAM1,MYC,TNF	85 (22)
TNFSF12		cytokine	Inhibited	-2.411		0.000279	BCL2L1,CXCL10,ICAM1,NFKB2,NFKBIA,TNF	58 (14)
NS-398		chemical reagent		1.213		0.000279	CD40,EGR2,ICAM1,IL10,TFRC,TNF	80 (22)
IRF1	0.333	transcription regulator		-1.406		0.000284	CD40,CXCL10,IFIT2,IL10,IL12B,LTB,MYC,TNF	78 (18)
26s Proteasome		complex		-0.547		0.000293	ICAM1,MYC,NFKB1,NFKB2,PRNP,SRC,STAT5A	90 (21)
cuprizone		chemical toxicant		-1.706		0.000293	CXCL10,NT5DC3,RAP1GAP2,SEMA7A,TFRC,TNF
LINC00662	-0.161	other				0.000295	IL10,MYC,TNF	64 (13)
TNFAIP8L2	0.475	other				0.000295	IL10,IL12B,TNF	73 (17)
AZD8055		chemical drug				0.000295	BCL2L1,CXCL10,TNF	88 (21)
PRF1		transporter				0.000295	CXCL10,IL10,TNF	70 (21)
H1-2	0.096	other				0.000295	IER3,LTB,MYC
IGHE	-0.741	other				0.000295	CCL22,IL10,TNF	75 (22)
CSK	-0.158	kinase				0.000295	PTK2,SRC,TNF
IL2RB	0.013	transmembrane receptor				0.000295	IL10,JUN,MYC	85 (22)
IRAK2	0.473	kinase				0.000295	IL10,NFKB1,TNF	61 (17)
101.10 peptide		chemical reagent				0.000295	GJA1,IL10,TNF	78 (15)
cyclopiazonic acid		chemical - endogenous non-mammalian				0.000295	BCL2A1,EGR1,TNF	92 (23)
erythromycin		chemical drug				0.000295	ICAM1,IL10,TNF	68 (16)
reserpine		chemical drug				0.000295	ADRB2,CNR1,EGR1
mannose		chemical - endogenous mammalian				0.000295	BCL2L1,ICAM1,NR4A1	73 (16)
CTLA4		transmembrane receptor		1.969		0.000298	CD40,CD83,CXCL10,ICAM1,IL10	80 (19)
TREM2		transmembrane receptor		-0.394		0.000298	CD40,IL10,IL12B,NFKBIA,TNF	86 (19)
CLEC10A		other		1.982		0.000306	IL10,IL12B,NFKB1,TNF
ALOX15		enzyme		-1.949		0.000306	ICAM1,IL12B,JUN,TNF	70 (17)
CARM1	-0.099	transcription regulator	Inhibited	-2		0.000306	CXCL10,ICAM1,IGFBP4,MYC	93 (23)
Foxp1		transcription regulator		-1		0.000306	BCL2L1,CNR1,EGR2,LMO2
thalidomide		chemical drug		1.911		0.000306	BCL2L1,ICAM1,TNF,TRAF1	62 (16)
piceatannol		chemical - endogenous non-mammalian				0.000306	BCL2L1,ICAM1,MYC,TNF	78 (22)
BCL2	-0.164	transporter		-0.391		0.000308	BCL2L1,ICAM1,IL10,IL12B,NFKBIA,TNF	85 (21)
indomethacin		chemical drug		-1.746		0.000311	BCL2L1,CD40,FLT1,ICAM1,IER3,IL10,MYC,PTGER4,TNF	84 (20)
miR-3175 (miRNAs w/seed GGGGAGA)		mature microRNA		0	bias	0.000314	ABCB9,ANK1,ATP6V0A1,BCL2L1,CAPN5,CCL22,CYBRD1,DUSP2,ENC1,ETV4,FGFRL1,FOSL2,GAB2,GRAMD1B,GRAMD4,HIVEP3,IER3,IGFBP4,KIAA0040,LTA,NAT8L,NT5DC3,OSBP2,PACSIN1,PAG1,RAP1GAP2,RPS6KA2,SEMA4B,SLC37A2,SNX33,SRC,ST3GAL2,TNF,TNFRSF11A,TRAF1,WNT9A
KDM1A	0.109	enzyme		0.218		0.000319	CD9,CXCL10,FCGR2B,ID2,IGFBP4,IRAK3,MYC,PRNP,SLC37A2,SLC43A3,TNF	75 (18)
miR-4446-3p (miRNAs w/seed AGGGCUG)		mature microRNA		1.043	bias	0.000321	ARHGEF40,ATP6V0A1,CCL22,CHST3,CYBRD1,DNAJB1,DRAM1,EFNA4,GAB2,INSIG1,KIAA0040,NFKB1,NFKBIA,NINJ1,OSBP2,PACSIN1,PTK2,PTP4A3,PTPN6,TMEM201,TRIM8,VASN,WNT9A
CCN2		growth factor		-1.208		0.000324	BCL2A1,BCL2L1,EGLN3,EGR1,JUN,MYC	79 (21)
KITLG		growth factor	Inhibited	-2.596		0.000329	BCL2L1,CCL22,CDC42EP5,EGR1,GJA1,ID2,IL10,NFKBIA,TNF	81 (19)
miR-4529-5p (miRNAs w/seed GGCCAUC)		mature microRNA		0.5	bias	0.000329	CHST3,CPNE5,EGLN3,EGR1,GAB2,KIAA0040,LMO2,LONRF1,NAT8L,NINJ1,NT5DC3,OSBP2,PTK2,RGL1,TMEM201,VASN
JUNB	-0.614	transcription regulator		-1		0.00033	DUSP1,ID2,IL10,IL12B,NFKB2,SGK1,TNF	89 (21)
SMAD7	-0.06	transcription regulator		0.164		0.00033	CXCL10,ICAM1,ID2,IL12B,MYC,NFKBIA,TNF	78 (23)
NfkB1-RelA		complex		-1.954		0.000338	ICAM1,IL12B,MYC,TNF	25 (3)
SAA		group		-1.978		0.000338	ICAM1,IL10,IL12B,TNF	64 (21)
FCER1G		transmembrane receptor		-1.948		0.000338	IFIT2,IL10,IL12B,TNF	71 (22)
carbamylcholine		chemical drug		-1.969		0.000338	EGR1,GEM,JUN,NR4A1	88 (19)
fluvastatin		chemical drug				0.000338	BCL2L1,CD40,CD9,TNF	71 (17)
laminaran		chemical drug	Inhibited	-2	bias	0.000338	CXCL10,SGPP2,TNIP3,TRAF1	58 (7)
SHC1	-0.014	other		1.195		0.00034	BCL2L1,CXCL10,EGR1,FGD4,ICAM1	87 (21)
GDNF		growth factor		-1.461		0.00034	EGR1,EGR2,ETV4,ETV5,TNF	88 (22)
GnRH-A		chemical reagent	Inhibited	-2.229		0.00034	EGR1,EGR2,JUN,NFKBIZ,NR4A1	79 (22)
INSIG1	-0.697	other		1.633		0.00034	CCL22,CXCL10,IL12B,JUN,NFKBIZ,STAT5A
miR-4292 (and other miRNAs w/seed CCCUGGG)		mature microRNA	Activated	2.646	bias	0.00035	BCL2L1,CCL22,CLEC17A,CNR2,CPNE5,DNAJB1,DUSP8,EFNA4,FOSL2,GAB2,GRAMD1B,GRAMD4,ID2,IL10,KIAA0040,LTA,NAT8L,NINJ1,PLK3,PTGIR,PTP4A3,SEMA7A,SH2D5,SNX33,TMEM201,TNF,TNFRSF11A,TRMT61A
pCPT-cAMP		chemical - kinase inhibitor				0.000356	EGR1,JUN,NR4A1	66 (12)
ZC3H14	0.056	other				0.000356	BATF,LTA,USP12
SLC40A1		transporter				0.000356	CYBRD1,TFRC,TNF
FSTL1		other				0.000356	MYC,NFKB1,TNF	63 (15)
IL1RAP	0.297	transmembrane receptor				0.000356	CD40,CXCL10,TNF	82 (24)
MMP8		peptidase				0.000356	CXCL10,IL10,TNF	58 (15)
NRP1		transmembrane receptor				0.000356	CD40,PTK2,TNF	57 (12)
CXCL2		cytokine				0.000356	CXCL10,ICAM1,TNF	75 (17)
C5		other				0.000356	BCL2L1,IL10,TNF	79 (22)
phenyl-N-tert-butylnitrone		chemical reagent				0.000356	CD40,CD83,TNF	66 (14)
zearalenone		chemical toxicant				0.000356	BCL2L1,MYC,TNF	79 (10)
SERPINE1		other		-0.277		0.000362	DUSP1,EGR1,FLT1,IER3,IL10	85 (22)
TRAF3IP2	-0.026	enzyme		-1.987		0.000362	CXCL10,ICAM1,NFKBIZ,TNF,ZC3H12A	63 (17)
PRKD1		kinase	Inhibited	-2.229		0.000362	CXCL10,IL10,IL12B,NR4A1,TNF	78 (20)
triamcinolone acetonide		chemical drug	Activated	2.132		0.000369	BCL2A1,DUSP1,EGR1,IGFBP4,INSIG1,JUN,MYC,NFKBIA	100 (21)
CD80	-0.586	transmembrane receptor		1		0.000372	BCL2L1,ICAM1,IL10,TNF	76 (19)
F7		peptidase		0.048		0.000372	EGR1,ICAM1,MYC,TNF	78 (21)
ARRB1		transcription regulator				0.000372	ADRB2,EGR1,MYC,TNF	88 (23)
propranolol		chemical drug		1		0.000372	DUSP1,ICAM1,MYC,NFKBIA	95 (26)
SIRT1	0.1	transcription regulator		1.333		0.000376	BCL2L1,CD83,CD9,CNR1,HIVEP3,ICAM1,IL10,IL12B,MYC,NFKBIE,SLC43A3,TNF	71 (19)
IRF3	0.03	transcription regulator		-0.18		0.000382	CD40,CXCL10,ICAM1,IFIT2,IL10,IL12B,PRNP,TNF	68 (19)
miR-4443 (miRNAs w/seed UGGAGGC)		mature microRNA		1.043	bias	0.000383	ADPRHL1,ANK1,ATP6V0A1,CCL22,CNR1,CNR2,GAB2,HIVEP3,IER3,IRAK3,KIF26B,LDLRAD3,LTA,MAP3K8,NUAK2,PACSIN1,PDE4B,RAP1GAP2,REL,TFRC,TNF,TRAF1,ZC3H12A
TBP	-0.052	transcription regulator				0.000386	BCL2A1,IER3,MYC,NFKBIA,TNF	96 (21)
miR-6852-5p (and other miRNAs w/seed CCUGGGG)		mature microRNA		1.095	bias	0.00039	BCL2L1,CAPN5,CD40,CHST3,DUSP8,EFNA4,ENC1,FGFRL1,FLT1,FOSL2,GAB2,GRAMD1B,IGFBP4,KIAA0040,LTB,NAT8L,NFKBIE,NINJ1,PACSIN1,PALM2AKAP2,PLK3,PTGIR,PTP4A3,SH3BP2,SNX33,TMEM201,TRIM8,VASN,WSCD2,ZBTB32
CCR2		G-protein coupled receptor		-1.925		0.000392	CCL22,CD40,CXCL10,IL10,IL12B,TNF	89 (21)
SAA1		transporter		-1.414		0.000409	CXCL10,IL10,IL12B,TNF	72 (21)
sorafenib		chemical drug		1.109		0.000409	BCL2L1,CXCL10,IFIT2,TNF	66 (20)
1,2-dimethylhydrazine		chemical toxicant		-1.067		0.000409	GJA1,MYC,NR4A1,TNF	87 (17)
paricalcitol		chemical drug				0.000409	BCL2L1,ICAM1,PTGER4,TNF	67 (12)
ribavirin		chemical drug		0.872		0.000409	CCL22,IFIT2,IL10,TNF	76 (18)
behenic acid		chemical - endogenous mammalian				0.00041	IL10,TNF
6-dimethylaminopurine		chemical - endogenous mammalian				0.00041	BCL2L1,ICAM1	49 (7)
PD 180970		chemical drug				0.00041	BCL2L1,MYC	47 (8)
N4		chemical reagent				0.00041	BCL2L1,MYC
chondroitin sulfate B		chemical - endogenous mammalian				0.00041	CXCL10,ICAM1	80 (14)
colfosceril palmitate		chemical - endogenous mammalian				0.00041	CXCL10,ICAM1	54 (7)
tylophorine		chemical drug				0.00041	JUN,TNF	48 (6)
ENPP7	0.41	enzyme				0.00041	IL10,TNF
TNIP3	-0.889	other				0.00041	IL12B,TNF
ATP6V0D2		transporter				0.00041	IL12B,TNF
SLAMF7	-0.41	other				0.00041	LTA,TNF
SERPING1		other				0.00041	IL10,TNF	47 (7)
N-docosahexaenoylethanolamine		chemical - endogenous mammalian				0.00041	GPER1,JUN	61 (7)
G0S2		other				0.00041	MYC,SLC19A1
CLIP1	0.131	other				0.00041	ICAM1,TNF	73 (18)
C1QTNF6	0.251	other				0.00041	IL10,TNF	46 (7)
mir-105		microRNA				0.00041	MYC,TNF
CD34		other				0.00041	IL10,TNF
IRAK1BP1	0.161	other				0.00041	IL10,NFKB1	57 (7)
graptopetalum paraguayense methanol extract		chemical - endogenous non-mammalian				0.00041	IL10,TNF
chelidonine		chemical - endogenous non-mammalian				0.00041	DUSP4,ETV4	53 (10)
CFL1	-0.13	other				0.00041	ICAM1,JUN
RPS6KA1	-0.078	kinase				0.00041	IL10,SEMA7A
N-hydroxy-2,2-diphenylacetamide		chemical reagent				0.00041	IL12B,TNF
1,1-dimethyl-4-phenylpiperazinium iodide		chemical drug				0.00041	IL12B,TNF	53 (7)
hemicholinium 3		chemical reagent				0.00041	IL10,TNF	77 (23)
phenanthridine		chemical toxicant				0.00041	CD83,IL10
cromolyn		chemical drug				0.00041	IL10,TNF	46 (7)
Phe-Pro-Arg-chloromethyl ketone		chemical - protease inhibitor				0.00041	FLT1,ICAM1
microcystin-LR		chemical toxicant				0.00041	MYC,TNF	60 (13)
palmatine		chemical toxicant				0.00041	IL10,TNF	61 (7)
1-methyl-DL-tryptophan		chemical drug				0.00041	IL10,TNF
Vi capsular polysaccharide		chemical drug				0.00041	IL12B,TNF	54 (7)
G protein alphai		group		-1.387	bias	0.000411	CXCL10,FCGR2B,FOSL2,GEM,NR4A3
IFNAR1	0.122	transmembrane receptor		-1.795		0.000415	CD40,CXCL10,IFIT2,IL10,IL12B,MYC,TNF	64 (18)
PPARG		ligand-dependent nuclear receptor		0.127		0.000419	ADRB2,BCL2L1,CCL22,CD40,EGLN3,ICAM1,IL10,INSIG1,JUN,NR4A1,RGL1,SGK1,TNF	85 (23)
CSF2RB	0.21	transmembrane receptor				0.000424	BCL2L1,JUN,MYC	69 (23)
LRBA	-0.018	other				0.000424	CXCL10,IFIT2,TNF	54 (12)
Endothelin		group				0.000424	JUN,MYC,TNF	83 (24)
LYL1	-0.101	transcription regulator				0.000424	BCL2L1,EGR1,NFKB1
S100B		other				0.000424	JUN,MYC,TNF	95 (26)
CD22	-0.014	transmembrane receptor				0.000424	BCL2L1,IL10,MYC	76 (21)
C5AR2		G-protein coupled receptor				0.000424	IL10,IL12B,TNF	88 (19)
RPS6KA3	-0.009	kinase				0.000424	IL10,MYC,TNF	72 (22)
CXCL3		cytokine				0.000424	CXCL10,ICAM1,TNF	76 (19)
GAB1	-0.028	other				0.000424	CXCL10,EGR1,EGR2	85 (25)
NCR2		transmembrane receptor				0.000424	NR4A1,NR4A3,TNF
indirubin		chemical drug				0.000424	BCL2L1,JUN,MYC	84 (17)
cerulenin		chemical drug				0.000424	ETV4,IL10,TNF
nimodipine		chemical drug				0.000424	MYC,NR4A1,TNF	88 (16)
BAR501		chemical reagent				0.000424	ICAM1,IL10,TNF
clenbuterol		chemical drug				0.000424	ADRB2,BCL2L1,IL10
iloprost		chemical drug				0.000424	IL10,PTGIR,TNF	50 (7)
melphalan		chemical drug				0.000424	BCL2L1,FLT1,TNF
hydrocortisone		chemical - endogenous mammalian		0.128		0.00043	CD40,ICAM1,IGFBP4,IL10,NFKBIA,STAT5A,TNF	88 (25)
minocycline		chemical drug		1.507		0.000437	BCL2L1,GJA1,ICAM1,IL10,TNF	79 (18)
miR-5581-3p (miRNAs w/seed UCCAUGC)		mature microRNA	Activated	2.138	bias	0.000443	AANAT,ADRB2,CD83,CNR1,DNAJA2,EGR1,JUN,LMO2,MACIR,NFKBIA,NFKBIE,NFKBIZ,REL,SRC
miR-185-3p (and other miRNAs w/seed GGGGCUG)		mature microRNA		-0.447	bias	0.000444	ABI3,BCL2L1,CCL22,CECR2,CHST3,CPNE5,DUSP8,EGLN3,ENC1,FGFRL1,GAB2,GRAP,HIVEP3,IL10,INSIG1,KIAA0040,KIF26B,MYC,NAT8L,NFKB2,OSBP2,PACSIN1,PALM2AKAP2,PTGIR,PTP4A3,RAP1GAP2,ROR2,RPS6KA2,SH2D5,SLC43A3,TMEM201,TRAF1,TRPV3,WNT9A,WSCD2
pituitary adenylate cyclase-activating polypeptide		biologic drug				0.000448	EGLN3,EGR1,ETV4,STOM
CD2		transmembrane receptor		-1.808		0.000448	CD40,ICAM1,IL10,TNF	70 (19)
RPS6KB1	-0.068	kinase		-0.849		0.000448	BCL2L1,CXCL10,IL10,IL12B	69 (18)
retinoid		chemical drug				0.000448	DUSP1,GJA1,IL12B,MYC	97 (19)
NFATC1	-0.266	transcription regulator				0.000451	CD40,ICAM1,IL12B,MYC,PAG1,TNF	87 (23)
testosterone		chemical - endogenous mammalian		-1.746		0.000463	AMD1,ATP2B1,BCL2L1,EGR1,FOSL2,IL10,JUN,NFKB2,NFKBIA,SSTR2,TNF	103 (19)
miR-6846-5p (and other miRNAs w/seed GGGGGCU)		mature microRNA		0.707	bias	0.000464	ABI3,ABTB2,AMPD3,ANK1,CNR2,CPNE5,DUSP2,DUSP8,ETV4,ETV5,FOSL2,GAB2,GDF7,GRAMD4,HIVEP3,KIAA0040,NAT8L,NFKB2,OSBP2,PACSIN1,POU3F1,PRNP,PTP4A3,RAP1GAP2,RPS6KA2,SGPP2,SLC39A14,SRC,ST3GAL2,TNF,TRAF1,WSCD2
dinoprost		chemical - endogenous mammalian		-1.458		0.000464	FOSL2,ID2,JUN,MYC,NR4A1	85 (19)
MAP2K6	0.576	kinase		-0.201		0.000464	CD40,CD83,CXCL10,IFIT2,JUN	71 (23)
USP22	0.146	peptidase		-1		0.000489	BCL2A1,FCGR2B,PTPN6,TNF
DDX58	0.211	enzyme		-1.498		0.000493	CXCL10,GEM,IFIT2,NFKB1,TNF	61 (19)
AGER	0.302	transmembrane receptor		-0.965		0.000493	EGR1,FLT1,ICAM1,IL10,TNF	91 (19)
entinostat		chemical drug		0		0.000493	BCL2L1,CD83,CXCL10,DUSP1,MYC	85 (23)
cerivastatin		chemical drug				0.000493	CD40,ICAM1,JUN,MYC,TNF	70 (19)
RAC1	-0.142	enzyme	Inhibited	-2.229		0.000493	BCL2L1,DUSP1,ICAM1,IL10,JUN,MYC	80 (19)
nitrofurantoin		chemical drug		0.378		0.000498	AMD1,BCL2L1,CXCL10,IER3,IL10,MYC,NFKBIA
neomycin		chemical drug				0.000501	CXCL10,IL10,TNF	69 (23)
UNC93B1	-0.001	other				0.000501	CXCL10,IL12B,TNF	60 (17)
N4BP1	-0.103	enzyme				0.000501	JUN,NFKB2,TNF	87 (14)
NRTN	-0.364	growth factor				0.000501	EGR1,EGR2,TNF	77 (18)
KLF13	0.318	transcription regulator				0.000501	BCL2L1,IL10,TNF
thiazolidinedione		chemical drug				0.000501	NR4A1,NR4A3,TNF	89 (13)
leuprolide		biologic drug				0.000501	EGR1,NR4A1,NR4A3	31 (7)
GLI2		transcription regulator				0.000516	BCL2L1,CCL22,CXCL10,IL10,MYC,TNF	90 (21)
5-hydroxytryptamine		chemical - endogenous mammalian	Inhibited	-2.425		0.000516	EGR1,ICAM1,IL10,MYC,NR4A1,TNF	81 (23)
NCOA2	0.183	transcription regulator		-0.944		0.000516	CCL22,CXCL10,EGR1,IFIT2,NFKBIA,NR4A3,TNF	97 (18)
nifedipine		chemical drug	Activated	2.2		0.000522	ATP2B1,DUSP4,NR4A1,SGK1,TNF	101 (25)
fenretinide		chemical drug		1.432		0.000522	BCL2A1,JUN,MYC,NFKBIA,TRAF1	80 (18)
miR-1911-5p (miRNAs w/seed GAGUACC)		mature microRNA		0.632	bias	0.00053	CNR1,CNR2,CXCL10,CYBRD1,EGR1,GJA1,KIAA0040,MACIR,NABP1,PIK3CG
2-methoxyestradiol		chemical - endogenous mammalian		0		0.000534	BCL2L1,IL10,SERPINE2,TNF	84 (22)
INPP5D	0.233	phosphatase		-0.511		0.000534	IL10,IL12B,IRAK3,TNF	58 (16)
RBM5	0.072	other		1		0.000534	GPER1,ICAM1,INSIG1,TRAF1
PLAUR		transmembrane receptor		-1.067		0.000534	BCL2L1,JUN,MYC,TNF	77 (17)
PTGS1	0.059	enzyme				0.000534	GEM,GJA1,PTGER4,TNF
GPX1	-0.077	enzyme				0.000534	CXCL10,DUSP4,ICAM1,TNF	83 (20)
baicalein		chemical drug		1		0.000534	BCL2L1,ICAM1,JUN,PTPN6	83 (20)
CDK19	0.213	kinase		1.342		0.000563	DRAM1,JUN,MYC,NINJ1,PLK3,STOM
tunicamycin		chemical - endogenous non-mammalian		-0.74		0.000565	EGR1,HERPUD1,ICAM1,MFSD2A,MYC,NFKBIA,PRNP,SLC39A14,TNF	98 (24)
SOD1	-0.114	enzyme				0.000579	BCL2L1,CNR1,FOSL2,HIVEP3,ICAM1,IL10,JUN,TFRC,TNF	102 (25)
IFNLR1	0.101	transmembrane receptor				0.000581	CXCL10,IFIT2,MYC,TNF	68 (18)
Stat6 dimer		complex				0.000586	BCL2L1,DUSP1,IL10
IFNW1		cytokine				0.000586	CD40,CD83,CXCL10
Ferritin		complex				0.000586	ICAM1,NFKB1,NFKBIA	60 (9)
STAP2	0.232	other				0.000586	MYC,PTK2,TNF	71 (15)
NOD1	0.001	other				0.000586	DUSP1,NFKB1,TNF	74 (16)
CHEK1	0.046	kinase				0.000586	BCL2L1,MYC,TNF	91 (19)
PLA2G4A	0.089	enzyme				0.000586	ICAM1,MYC,TNF	80 (21)
LY6E		other				0.000586	CD83,NFKBIA,TNF
NCD-38		chemical reagent				0.000586	HERPUD1,POU3F1,TNFRSF11A
(1S,2R)-NCL-1		chemical reagent				0.000586	HERPUD1,POU3F1,TNFRSF11A
naloxone		chemical drug				0.000586	IL10,NR4A1,NR4A3	74 (17)
chitin		chemical - endogenous non-mammalian				0.000586	CCL22,IL10,TNF
GSKJ4		chemical reagent	Activated	2.219		0.000586	CD40,CD83,CXCL10,IL12B,TNF
staurosporine		chemical drug		0.803		0.000588	BCL2L1,ICAM1,IFIT2,MYC,NR4A1,USP12	82 (25)
GW3965		chemical reagent	Activated	2.389		0.000613	CXCL10,DUSP1,IER3,IL12B,NFKBIA,TNF	77 (20)
IFN alpha/beta		group		-1.159		0.00062	CD40,CD83,CXCL10,IFIT2,IL10	70 (19)
MEF2A	0.175	transcription regulator		-1.166		0.00062	CXCL10,IFIT2,IL12B,JUN,NR4A1
azoxymethane		chemical toxicant	Inhibited	-2.19		0.00062	CXCL10,IL10,MYC,PTP4A3,TNF	63 (18)
miR-184 (and other miRNAs w/seed GGACGGA)		mature microRNA		-1.387	bias	0.00063	ADPRHL1,BCL2L1,CPNE5,ENC1,FGFRL1,HIVEP3,INSIG1,KIAA0040,PACSIN1,RAP1GAP2,SRC,ST3GAL2,WNT9A
C3AR1		G-protein coupled receptor		0.152		0.000631	CD40,CXCL10,IL10,TNF	73 (19)
ABCG1	0.114	transporter		1.125		0.000631	IL10,IL12B,INSIG1,TNF	77 (22)
4-hydroxynonenal		chemical toxicant		0.152		0.000631	BCL2L1,ICAM1,JUN,TNF	75 (19)
miR-1934-5p (and other miRNAs w/seed CUGGUCC)		mature microRNA	Activated	2.828	bias	0.000638	ABTB2,BCL2A1,BCL2L1,EFNA4,FOSL2,GAB2,HIVEP3,ID2,IFIT2,IL12B,KIAA0040,LMO2,NINJ1,PLK3,PTP4A3,SEMA4B,SH2D5,TFRC
miR-625-5p (and other miRNAs w/seed GGGGGAA)		mature microRNA		0.686	bias	0.000648	ABTB2,ADPRHL1,ADRB2,BCL2L1,CCL22,DUSP8,EFNA4,FOSL2,GDF7,GEM,GRAMD1B,IER3,IFIT2,KLHL14,NFKB1,NT5DC3,PACSIN1,PAG1,PALM2AKAP2,PLK3,POU3F1,RGL1,RPS6KA2,SERPINE2,SIAH2,SINHCAF,SNX33,SRC,ST3GAL2,STOX2,TFRC,TNFRSF11A,TRANK1,WSCD2
zinc		chemical drug		0.638		0.000655	IL10,NFKBIA,PDE4B,TFRC,TNF	86 (20)
miR-4667-3p (miRNAs w/seed CCCUCCU)		mature microRNA		1.32	bias	0.000661	ARHGEF40,CNR1,DUSP4,EFNA4,EGR1,FOSL2,GAB2,GDF7,GEM,GRAMD4,GRAP,JUN,KIAA0040,LENG9,NAT8L,NFKBIE,PALM2AKAP2,SERPINE2,SH2D5,SNX33,SSTR2,TRAF1,TRMT61A
celecoxib		chemical drug		1		0.000667	BCL2A1,BCL2L1,ICAM1,TNF,TNFRSF11A,TRAF1	66 (18)
Fibrinogen		complex				0.000679	CD40,ICAM1,TNF	63 (16)
Lymphotoxin		complex				0.000679	CXCL10,ICAM1,TNF	60 (15)
CpG ODN 2395		chemical reagent				0.000679	CD40,IL12B,TNF	74 (21)
ZBP1	0.192	other				0.000679	CXCL10,NFKBIA,TNF	73 (17)
DHX9	-0.046	enzyme				0.000679	CXCL10,ID2,TNF	67 (14)
IDO1		enzyme				0.000679	IL10,IL12B,TNF	61 (17)
NLRC5	0.032	transcription regulator				0.000679	CD40,IL10,TNF	67 (18)
A-Fos		chemical reagent				0.000679	IER3,MYC,TNF
PCDH11Y		other				0.000679	GJA1,JUN,MYC	59 (7)
tranilast		chemical drug				0.000679	CD40,IL10,TNF	71 (15)
mangiferin		chemical - endogenous non-mammalian				0.000679	BCL2L1,ICAM1,TNF	77 (20)
NSC 172285		chemical reagent				0.00068	NFKB1,NFKB2
eritoran		chemical drug				0.00068	IL10,TNF
L-alpha-lysophosphatidylcholine, palmitoyl		chemical - endogenous mammalian				0.00068	CXCL10,ICAM1	48 (7)
Mst/krs		group				0.00068	IL12B,NFKB2
styrene		chemical toxicant				0.00068	EGR1,TNF
ATPase		group				0.00068	CD40,ICAM1
GPR65	0.033	G-protein coupled receptor				0.00068	MYC,TNF
FENDRR		other				0.00068	CXCL10,TNF	52 (7)
SSBP2	-0.236	transcription regulator				0.00068	LMO2,MYC	12 (2)
BPI		transporter				0.00068	ICAM1,TNF
ZMIZ2	0.061	transcription regulator				0.00068	JUN,MYC
KPNA4	-0.063	other				0.00068	LTA,TNF
RIDA	0.04	enzyme				0.00068	IL10,TNF
Cd24a		other				0.00068	IL12B,TNF	46 (7)
rigosertib		chemical drug				0.00068	BCL2L1,MYC	63 (12)
ADAM8	-0.167	peptidase				0.00068	CXCL10,TNF
ARL5B	-0.368	enzyme				0.00068	CXCL10,TNF	42 (5)
FRK	0.258	kinase				0.00068	PTK2,SRC
ACAN		other				0.00068	IL10,TNF	60 (11)
Mcpt1		peptidase				0.00068	IL10,TNF
dimaprit		chemical drug				0.00068	ICAM1,TNF
L-826,141		chemical drug				0.00068	IL12B,TNF
2-butenal		chemical toxicant				0.00068	IL10,TNF
roflumilast		chemical drug				0.00068	PDE4B,TNF	39 (7)
cannabinoid		chemical drug				0.00068	CNR1,ICAM1
IRF7	0.133	transcription regulator		-1.344	bias	0.000682	BCL2L1,CD40,CXCL10,IFIT2,IL4I1,MAP3K8,TRAF1	68 (17)
APC	0.223	enzyme		1.52		0.000682	ICAM1,ID2,IL10,JUN,MYC,SGK1,TNF	79 (22)
FYN	-0.154	kinase				0.000683	CXCL10,DUSP1,EGR2,TNF	92 (23)
herbimycin		chemical drug		1.97		0.000683	BCL2L1,DUSP1,ICAM1,TNF	77 (20)
miR-7112-5p (miRNAs w/seed CGGGCAG)		mature microRNA		1.5	bias	0.000686	CHST3,CPNE5,FGFRL1,INSIG1,KIF26B,LDLRAD3,NAT8L,NINJ1,NT5DC3,PALM2AKAP2,PTP4A3,RPS6KA2,SH2D5,SLC39A14,SRC,SSTR2
TRAF2	-0.071	enzyme		-1.095		0.000692	CXCL10,ICAM1,NFKB1,PRNP,TNF	67 (21)
PKM	-0.071	kinase	Inhibited	-2.215		0.000692	BCL2L1,EGR1,MYC,PTK2,TNF	89 (22)
TGM2	0.144	enzyme		-1.488		0.000697	BCL2A1,CCL22,CXCL10,GJA1,IFIT2,MYC,SEMA7A,TNF	74 (21)
MAPK9	-0.111	kinase	Inhibited	-2.256		0.000705	EGR1,FOSL2,IL12B,JUN,LTA,MYC,TNF	84 (22)
PTH		other	Inhibited	-2.588		0.000705	DUSP1,EGR2,FOSL2,GJA1,JUN,NR4A1,SRC	78 (22)
LDB1	-0.027	transcription regulator		0.333		0.000709	EGLN3,GJA1,HIVEP3,MAP3K8,PAG1,RPS6KA2,SERPINE2,STAT5A,TRAF1
decitabine		chemical drug		-1.625		0.000713	ADRB2,CD9,CXCL10,DUSP1,EFNA4,IFIT2,MSL3,MYC,NFKBIA,PTPN6,REL,SGK1,SIAH2,SLC19A1,SSTR2,TFRC,TNF	98 (25)
miR-6880-5p (miRNAs w/seed GGUGGAG)		mature microRNA		-0.6	bias	0.000713	ADPRHL1,ANXA2R,BCL2L1,CAPN5,CNR1,ENC1,ETV4,FGFRL1,GAB2,HIVEP3,IFIT2,KIAA0040,NFKBIE,NR4A1,NT5DC3,NUAK2,PACSIN1,PALM2AKAP2,PTK2,SH2D5,SLC37A2,ST3GAL2,TFRC,TRAF1,WSCD2
reactive oxygen species		chemical toxicant		-1.176		0.000725	BCL2L1,DUSP2,JUN,MYC,NFKB1,TNF	65 (20)
tanespimycin		chemical drug		1.671		0.000725	BCL2A1,BCL2L1,DNAJB1,JUN,MYC,SRC	84 (21)
LMO2	-0.77	transcription regulator		0.333		0.000726	EGLN3,GJA1,HIVEP3,MAP3K8,PAG1,RPS6KA2,SERPINE2,STAT5A,TRAF1
FFAR3		G-protein coupled receptor		-0.447		0.00073	CCL22,CXCL10,FCGR2B,ICAM1,PAG1
IL23		complex		-0.832		0.000739	IL10,IL12B,IL4I1,TNF	71 (21)
MTA1	-0.124	transcription regulator				0.000739	ADRB2,BCL2L1,MYC,TNF	91 (23)
nicotine		chemical drug		0.074		0.000758	CD40,EGR1,GJA1,ICAM1,IL10,IL12B,NFKB1,TNF	65 (16)
valproic acid		chemical drug		0		0.00076	AMPD3,BCL2L1,CD40,CD83,HERPUD1,ICAM1,ID2,JUN,SGK1,SIAH2,SSTR2,TNF	98 (19)
PP2/AG1879 tyrosine kinase inhibitor		chemical drug		1.455		0.00077	DUSP1,ICAM1,IL10,SRC,TNF	88 (22)
FOXL2		transcription regulator	Inhibited	-2		0.00077	BCL2A1,ICAM1,IER3,NR4A3,SERPINE2	45 (7)
HDAC5	0.132	transcription regulator		1.091		0.00077	EGR2,JUN,MYC,NR4A1,TNF	51 (6)
GAST		other	Inhibited	-2.19		0.00077	EGR1,HERPUD1,JUN,NFKBIA,SRC	97 (23)
POU2AF1	0.294	transcription regulator				0.00077	BCL2L1,CD83,MYC,NFKB2,STAT5A	67 (12)
apigenin		chemical - endogenous non-mammalian		1.977		0.00077	BCL2L1,ICAM1,IL10,LTA,TNF	86 (20)
lithium		chemical drug		1		0.00077	ADRB2,EGR1,JUN,NFKB1,SSTR2	94 (13)
TNFRSF18		transmembrane receptor				0.000781	BCL2L1,ICAM1,TNF	77 (18)
ELK4	-0.015	transcription regulator				0.000781	EGR1,EGR2,NR4A1	64 (9)
NTN1	-0.052	growth factor				0.000781	CCL22,IL10,TNF	72 (19)
LCP2		other				0.000781	NR4A1,REL,TNF	68 (14)
TNFSF9	-0.312	cytokine				0.000781	BCL2L1,ICAM1,TNF	75 (16)
2-mercaptoacetate		chemical drug				0.000781	ICAM1,IL10,IL12B	52 (7)
3-aminobenzamide		chemical toxicant				0.000781	ICAM1,IL12B,TNF	69 (18)
zinc sulfate		chemical drug				0.000781	IL10,IL12B,TNF	79 (20)
dimethyl sulfoxide		chemical drug		0.186		0.000786	CNR2,JUN,MYC,SRC,TFRC,TNF	74 (22)
GATA2		transcription regulator		-0.847		0.000787	CD40,CXCL10,FGD4,FOXL1,ICAM1,LMO2,MYC,PIK3CG,SSTR2,TFRC,TNF	72 (10)
NR2F1	-0.529	ligand-dependent nuclear receptor				0.000799	CCL22,EGR1,ID2,IL10
CRP		other		-1.977		0.000799	CD40,EGR1,IL10,TNF	69 (18)
pristane		chemical toxicant		-1.901		0.000799	CXCL10,ICAM1,IL12B,TNF	82 (20)
miR-122-5p (miRNAs w/seed GGAGUGU)		mature microRNA		1.457	bias	0.000804	BCL2A1,CD83,CYBRD1,DNAJB1,DUSP2,DUSP4,EGLN3,IGFBP4,NUAK2,OSBP2,PIK3CG,REL,SLCO5A1,TFRC
BRCA1	0.19	transcription regulator		0.97		0.000805	BCL2L1,EGR1,IFIT2,MYC,SERPINE2,STAT5A,TNF	91 (19)
miR-4323 (miRNAs w/seed AGCCCCA)		mature microRNA		1.147	bias	0.000823	AMPD3,CHST3,CNR1,CNR2,FOSL2,GRAP,IER3,IL10,KIAA0040,KIF26B,LDLRAD3,LTB,NAT8L,RGL1,SLCO5A1,SNX33,SRC,TFRC,TRMT61A
SRF	-0.216	transcription regulator		-1.915		0.000828	AMD1,BATF,BCL2L1,EGR1,EGR2,FLT1,JUN,NR4A1,RAB27B,SINHCAF	64 (9)
trans-hydroxytamoxifen		chemical drug		0.378		0.000831	DUSP1,DUSP4,EGR1,ENC1,IER3,IGFBP4,SIAH2	76 (7)
miR-6793-3p (miRNAs w/seed CCCCAAC)		mature microRNA		1.604	bias	0.000841	CD40,EGLN3,ENC1,ETV4,ETV5,FOSL2,GRAP,IER3,JUN,NR4A3,SINHCAF,TFRC,TMEM201,USP12
LGALS1	-0.101	other		0.052		0.000855	ICAM1,IL10,INSIG1,TFRC,TNF	77 (19)
cinnamaldehyde		chemical toxicant		1.387		0.000855	BCL2L1,EGR1,INSIG1,NFKB1,TNF	89 (17)
miR-6862-5p (and other miRNAs w/seed GGGCAUG)		mature microRNA		1.528	bias	0.000858	ATP6V0A1,BCL2L1,CNR2,CPNE5,DUSP8,ETV5,GEM,GRAMD1B,HERPUD1,HSPA6,IL10,IRAK3,MSL3,NABP1,NAT8L,OSBP2,PACSIN1,RAP1GAP2,REL,STOM,TNFRSF11A
IFN type 1		group		0.67		0.000861	BCL2L1,CXCL10,IFIT2,IL12B	61 (17)
IFNA4		cytokine		-1.114	bias	0.000861	CXCL10,IFIT2,MAP3K8,MYC	67 (17)
TIMP3		other	Activated	2		0.000861	EGR2,JUN,NFKB1,TNF	66 (18)
let-7		microRNA	Activated	2.722	bias	0.000871	BCL2L1,GAB2,ID2,IL10,LRIG1,MYC,NFKB1,TNF	80 (18)
FGFR2		kinase				0.000885	DRAM1,GJA1,ICAM1,ID2,IL10,MYC	88 (23)
FAM3B		cytokine				0.000893	GJA1,IER3,IGFBP4
Pde4		group				0.000893	CD40,ICAM1,TNF	74 (13)
CCK		other				0.000893	CNR1,CXCL10,EGR1	65 (13)
DEF6	-0.023	other				0.000893	IL10,IL12B,TNF	70 (23)
IFNK		cytokine				0.000893	CD40,CD83,CXCL10	58 (13)
PLA2G6	0.538	enzyme				0.000893	BCL2L1,NFKB1,TNF	78 (18)
PDGFC		growth factor				0.000893	FLT1,MYC,NR4A1	66 (7)
desipramine		chemical drug				0.000893	IL10,PDE4B,TNF	100 (20)
lipoarabinomannan		chemical - endogenous non-mammalian				0.000893	ICAM1,IER3,TNF	57 (7)
tauroursodeoxycholic acid		chemical - endogenous mammalian				0.000893	BCL2L1,NFKB1,TNF	63 (16)
COL18A1	-0.087	other	Activated	2.19		0.0009	BCL2L1,ICAM1,JUN,MYC,TNF	88 (21)
miR-17-5p (and other miRNAs w/seed AAAGUGC)		mature microRNA		1.527	bias	0.000903	CNR1,CYBRD1,DUSP2,EGLN3,EGR2,FGD4,GJA1,LRIG1,MAP3K8,NABP1,NR4A3,RGL1,SEMA4B,SH2D5,SINHCAF,SYNE1,TNF,TRIM8
KLF3	-0.292	transcription regulator	Activated	2.121		0.00092	ANK1,LENG9,LMO2,LTA,RAP1GAP2,SGK1,SUSD3,TNF,TRIM36,VPREB3
MAP2K5	0.128	kinase		-1.946		0.000927	INSIG1,JUN,NR4A1,NR4A3	68 (18)
miR-34a-5p (and other miRNAs w/seed GGCAGUG)		mature microRNA		0.915	bias	0.000927	CAPN5,CCL22,CHST3,CNR1,CXCL10,CYBRD1,DNAJB1,FGFRL1,ICAM1,IGSF3,IRAK3,KIAA0040,LRIG1,MYC,NAT8L,NFKBIA,NFKBIE,NINJ1,PAG1,PALM2AKAP2,PDE4B,SEMA4B,SLC39A14,SRC,SSTR2,TRANK1,TRMT61A,WSCD2
HMGA1	-0.105	transcription regulator		0.186		0.000975	EGR1,FOSL2,IER3,IGFBP4,INSIG1,LTA,MYC	90 (18)
miR-3943 (miRNAs w/seed AGCCCCC)		mature microRNA		1.342	bias	0.000983	BCL2L1,CD248,CNR2,DUSP2,GDF7,LONRF1,LTB,NAT8L,NINJ1,PLK3,PTGIR,PTP4A3,RAP1GAP2,SH2D5,SNX33,TFRC,TMEM201,TNF,TRMT61A,WSCD2
TCF		group	Inhibited	-2	bias	0.000995	BCL2L1,EGR1,GJA1,LMO2,MYC	73 (11)
bromodeoxyuridine		chemical drug		-1	bias	0.000996	CXCL10,IFIT2,IGFBP4,TNF	72 (16)
ABCB4	-0.194	transporter		1.987	bias	0.000996	BCL2L1,CXCL10,NFKB1,NFKB2	56 (7)
FHL2	-0.522	transcription regulator		1.067		0.000996	CXCL10,IL10,IL12B,TNF	67 (20)
LEP		growth factor	Inhibited	-2.918		0.00101	BCL2A1,BCL2L1,CXCL10,EGR1,EGR2,FLT1,ICAM1,IL10,IL12B,JUN,MYC,TNF	81 (21)
dexamethasone phosphate		chemical drug				0.00101	DUSP1,NFKBIA,SGK1	64 (7)
EIF2A	-0.136	translation regulator				0.00101	EGR2,ICAM1,JUN
NTRK1		kinase				0.00101	BCL2L1,EGR1,NR4A1	79 (23)
NR2F6	-0.053	ligand-dependent nuclear receptor				0.00101	CCL22,IL10,IL12B
Mt2		other				0.00101	JUN,MYC,TNF	82 (21)
LILRB1	-0.021	transmembrane receptor				0.00101	IL10,IL12B,TNF	63 (16)
THZ1		chemical drug				0.00101	BCL2L1,MYC,TRAF1
irinotecan		chemical drug				0.00101	BCL2L1,CXCL10,TNF	76 (19)
pinaverium		chemical drug				0.00101	ICAM1,TNF
VAV		group				0.00101	IL10,TNF	78 (22)
3M-003		chemical reagent				0.00101	IL12B,TNF	37 (4)
lupeol		chemical drug				0.00101	BCL2L1,NFKB1
CpG ODN M362		chemical reagent				0.00101	IL12B,TNF	64 (7)
TLR2/TLR4		group				0.00101	IL12B,TNF	67 (13)
SLAMF9		other				0.00101	CD40,TNF
IKBIP	-0.149	other				0.00101	NFKBIZ,TNF
RNF152		enzyme				0.00101	CXCL10,TNF
CLEC4D		other				0.00101	IL12B,TNF	58 (10)
LILRA5		other				0.00101	IL10,TNF
NLRP11		other				0.00101	IFIT2,NFKB1
SYT11	-0.53	transporter				0.00101	IL10,TNF
Casein		group				0.00101	ICAM1,TNF	51 (7)
RAB7		group				0.00101	CXCL10,MYC
PRKACB	-0.232	kinase				0.00101	MYC,PDE4B
CD27	0.423	transmembrane receptor				0.00101	BCL2L1,CXCL10
EGFL7		other				0.00101	ICAM1,NFKBIA
resolvin D5		chemical - endogenous mammalian				0.00101	CD40,TNF
PPM1L	0.337	phosphatase				0.00101	IL12B,TNF	58 (14)
MAGED1	0.118	transcription regulator				0.00101	JUN,TNF	78 (21)
AATF	-0.057	transcription regulator				0.00101	JUN,TNF	39 (7)
OTUD7B	-0.014	peptidase				0.00101	ICAM1,PTK2	62 (11)
F13A1	0.112	enzyme				0.00101	IL10,TNF
SRPK1	-0.184	kinase				0.00101	BCL2L1,CXCL10	62 (17)
SENP6	-0.018	peptidase				0.00101	ICAM1,TNF	65 (7)
F2RL3	1.133	G-protein coupled receptor				0.00101	EGR1,TNF
CD300C		transmembrane receptor				0.00101	IL12B,TNF
Hrg		other				0.00101	CCL22,IL10
Ppp1cc		phosphatase				0.00101	ID2,TNF	45 (7)
Clec2d (includes others)		transmembrane receptor				0.00101	CXCL10,TNF	40 (4)
VTX-2337		chemical drug				0.00101	FCGR2B,TNF
equol		chemical - endogenous non-mammalian				0.00101	BCL2L1,MYC	92 (21)
BCL2A1	-0.629	other				0.00101	BCL2A1,BCL2L1	57 (7)
CIMO		chemical reagent				0.00101	BCL2L1,ICAM1	45 (7)
ambroxol		chemical drug				0.00101	ICAM1,TNF	69 (11)
6,7-dinitroquinoxaline-2,3-dione		chemical reagent				0.00101	EGR1,JUN	38 (6)
famotidine		chemical drug				0.00101	ICAM1,TNF	40 (7)
lestaurtinib		chemical drug				0.00101	BCL2L1,PTPN6	38 (5)
6-cyano-7-nitroquinoxaline-2,3-dione		chemical reagent				0.00101	EGR1,JUN	71 (12)
GABA receptor		complex				0.00101	NR4A1,NR4A3	53 (7)
saquinavir		chemical drug				0.00101	MYC,NFKBIA
catechol		chemical - endogenous mammalian				0.00101	JUN,TNF	60 (11)
18-alpha-glycyrrhetinic acid		chemical - endogenous non-mammalian				0.00101	GJA1,IL10
HTT	0.173	transcription regulator				0.00103	AMD1,CD9,CNR1,CNR2,CPNE5,DNAJA2,DNAJB1,EGR1,EGR2,JUN,NR4A1,PDE4B,SGK1,ST3GAL2,TFRC	78 (20)
IGF1R	-0.249	transmembrane receptor		-1.678		0.00104	ADRB2,BCL2L1,EGR1,GPER1,ID2,IGFBP4,MYC,NR4A1,TNF	96 (23)
EPO		cytokine		-1.437		0.00104	ANK1,BCL2L1,EGR1,ID2,JUN,MYC,NFKBIA,TFRC,TNF	96 (22)
IKBKE	0.181	kinase		0.063		0.00104	CXCL10,IFIT2,MYC,NFKBIA,TNF	82 (21)
CD3 group		group				0.00107	EGR2,IL10,TFRC,TNF	82 (21)
MAP3K1	0.159	kinase		-1.936		0.00107	DUSP1,EGR1,JUN,TNF	92 (22)
miR-4767 (miRNAs w/seed GCGGGCG)		mature microRNA		-0.535	bias	0.00107	ABCB9,CNR1,DUSP8,FOXL1,GRAMD4,INSIG1,NAT8L,NUAK2,PACSIN1,POU3F1,RPS6KA2,SLC16A4,SSTR2,TRMT61A
WNT1		cytokine		-1.432		0.00107	EGR1,ETV4,JUN,MYC,SERPINE2,STAT5A	100 (20)
PRKAA2		kinase				0.00107	DUSP4,EGR1,ICAM1,IGFBP4,NFKBIA,TNF	92 (19)
Hbb-b1		transporter		0.152		0.0011	CXCL10,EGLN3,ICAM1,LTB,TFRC	49 (7)
6-hydroxydopamine		chemical toxicant		-0.246		0.0011	BCL2L1,CNR1,HERPUD1,IL10,JUN	81 (23)
IFNA2		cytokine		-0.298		0.00114	CXCL10,EGLN3,GEM,HSPA6,IFIT2,IL10,MYC,TNF	65 (17)
deoxycholate		chemical - endogenous mammalian		-0.191		0.00114	EGR1,GJA1,NR4A1,TNF	80 (20)
PRKAA		group		-0.132		0.00114	CXCL10,DUSP1,DUSP2,TNF	91 (21)
TSHZ3		transcription regulator		-0.152		0.00114	AMPD3,FOSL2,NR4A1,TRMT61A
PTPN1	0.043	phosphatase				0.00114	DUSP1,DUSP2,NFKBIA,TNF	99 (27)
SAFB	0.065	other	Activated	2		0.00114	CXCL10,JUN,LTB,MAP3K8	40 (7)
DCN		other		-0.283		0.00114	CXCL10,DUSP1,ICAM1,TNF	85 (23)
2-aminopurine		chemical reagent				0.00115	CXCL10,IFIT2,TNF
plumbagin		chemical toxicant				0.00115	BCL2A1,BCL2L1,PTPN6	58 (7)
TASL	0.242	enzyme				0.00115	BCL2A1,IFIT2,TNF	52 (8)
TRA		transmembrane receptor				0.00115	IL10,IL12B,TNF	72 (21)
LINC00963		other				0.00115	ICAM1,IL4I1,TNF
BCL2L11	0.118	other				0.00115	ADRB2,IL10,TNF	48 (7)
COMMD1	-0.104	transporter				0.00115	EGLN3,NFKBIA,TFRC	55 (7)
tosylphenylalanyl chloromethyl ketone		chemical - protease inhibitor				0.00115	ICAM1,MYC,TNF	80 (18)
VHL	0.169	transcription regulator				0.00116	BCL2L1,EGLN3,IER3,TFRC,TNF,TRAF1	71 (18)
miR-4802-3p (and other miRNAs w/seed ACAUGGA)		mature microRNA		0.775	bias	0.00117	ADRB2,BCL2A1,DNAJB1,FCGR2B,FLT1,FOXL1,GJA1,KIAA0040,LRIG1,NT5DC3,PPTC7,RAB27B,ROR2,SH2D5,STOM
miR-4734 (miRNAs w/seed CUGCGGG)		mature microRNA		0.302	bias	0.00119	ADPRHL1,BATF,CCL22,CNR1,DUSP8,FOXL1,GRAMD4,INSIG1,LTB,SSTR2,ST3GAL2
CX3CL1	-0.339	cytokine		-1.114		0.0012	BCL2L1,ICAM1,ID2,IFIT2,LDLRAD3,TNF	72 (19)
miR-5195-5p (miRNAs w/seed ACCCCUA)		mature microRNA		1.291	bias	0.0012	ABTB2,ADRB2,CPNE5,ENC1,FOSL2,GAB2,GDF7,LDLRAD3,PPTC7,ST3GAL2,STAT5A,TBC1D4,TFRC,TRAF1,TTLL7
DSCAM		other		0.447		0.00121	EFNA4,ETV5,MYC,ROR2,SEMA7A
NR4A2	-0.423	ligand-dependent nuclear receptor		-0.283		0.00121	CD40,CNR1,IL10,JUN,TNF	78 (19)
cadmium chloride		chemical toxicant		-1.067		0.00121	DNAJB1,IL10,JUN,MYC,TNF	85 (22)
CEBPE		transcription regulator		0.865		0.00123	BCL2L1,IL10,MYC,TNF	58 (7)
PTPRJ	-0.04	phosphatase		-1.982	bias	0.00123	LTA,NFKBIZ,TNF,ZC3H12A	56 (10)
mir-24		microRNA		0.686		0.00123	ID2,IL12B,MYC,TNF	67 (16)
miR-3115 (miRNAs w/seed UAUGGGU)		mature microRNA		0.277	bias	0.00123	CCL22,CNR1,CYBRD1,DDN,FCGR2B,GPER1,PALM2AKAP2,PDE4DIP,PPTC7,PTGER4,RAB27B,REL,TFRC
miR-4690-3p (and other miRNAs w/seed CAGCCCA)		mature microRNA		0.943	bias	0.00124	ABI3,CD83,CHST3,CNR1,CYBRD1,EGR1,GRAP,INSIG1,JUN,LMO2,NAT8L,NT5DC3,SEMA7A,SGPP2,SLC37A2,SNX33,SRC,WNT9A
NR1I2		ligand-dependent nuclear receptor		-0.6		0.00124	ABCB9,EGR1,IL10,IL12B,INSIG1,JUN,TNF	80 (23)
MYOD1		transcription regulator		0.051		0.00126	BCL2L1,DUSP1,ETV4,ID2,IFIT2,PTK2,RPS6KA2,SRC
NLRP3	0.174	other		0		0.00126	CXCL10,IL10,NFKB2,NFKBIE,TNF	81 (19)
SIGIRR	-0.007	transmembrane receptor				0.00129	IL10,NFKB1,TNF	70 (22)
ZNF710	-0.018	transcription regulator				0.00129	CCL22,CXCL10,IL10
TICAM2		other				0.00129	CXCL10,IL12B,TNF	74 (20)
BTRC	0.251	enzyme				0.00129	BCL2A1,BCL2L1,TRAF1	68 (12)
P2RY2	0.641	G-protein coupled receptor				0.00129	BCL2L1,ICAM1,JUN	92 (20)
SPRY1	-0.063	other				0.00129	ETV4,ETV5,ID2	67 (7)
TAF4B	-0.399	transcription regulator				0.00129	IER3,JUN,NFKBIA
CLEC4E		other				0.00129	IL10,IL12B,TNF	69 (19)
AZGP1		transporter				0.00129	BCL2L1,EGR1,MYC	73 (19)
hemocyanin		biologic drug				0.00129	CD83,IL10,TNF	59 (10)
arotinoid acid		chemical toxicant				0.00129	CNR1,DUSP1,TNF	59 (10)
chrysin		chemical - endogenous non-mammalian				0.00129	CXCL10,FLT1,ICAM1	69 (18)
linolenic acid		chemical - endogenous mammalian				0.00129	ICAM1,NFKBIA,TNF	76 (17)
methylselenic acid		chemical reagent				0.00129	BCL2A1,BCL2L1,ID2,IGSF3,JUN,MYC,NFKB1,SGK1	107 (26)
dextran sulfate		chemical drug		-1.138		0.0013	CD40,CD83,CXCL10,ICAM1,IL10,IL12B,MYC,PTP4A3,TNF	68 (18)
miR-1203 (miRNAs w/seed CCGGAGC)		mature microRNA		-0.302	bias	0.0013	ADPRHL1,ANK1,FOSL2,GPER1,GRAP,KIAA0040,LTB,NAT8L,PTP4A3,ST3GAL2,TFRC
CASP8	0.213	peptidase		-0.211		0.00131	CCL22,CXCL10,IL12B,TNF	68 (21)
MAP2K7	0.067	kinase				0.00131	CXCL10,GJA1,MYC,TNF	86 (24)
miR-5193 (miRNAs w/seed CCUCCUC)		mature microRNA		0.102	bias	0.00132	ARHGEF40,CHST3,CNR2,DRAM1,DUSP4,EFNA4,EGLN3,EGR1,FLT1,FOSL2,GRAMD1B,HIVEP3,KIAA0040,LENG9,NFKBIE,PACSIN1,PALM2AKAP2,RAP1GAP2,SLCO5A1,SNX33,TRANK1,TRMT61A,WSCD2
miR-542-5p (miRNAs w/seed CGGGGAU)		mature microRNA		-1.732	bias	0.00132	AANAT,CPNE5,FGFRL1,FOSL2,FOXL1,KIAA0040,NAT8L,PDE4B,PTP4A3,SNX33,TMEM201,WNT9A
miR-1275 (and other miRNAs w/seed UGGGGGA)		mature microRNA		1.794	bias	0.00132	ABTB2,ADRB2,ATP6V0A1,BCL2L1,CCL22,DUSP2,DUSP8,EFNA4,FGFRL1,FOSL2,GEM,IFIT2,KLHL14,LDLRAD3,NAT8L,NFKBIE,NR4A1,PAG1,PALM2AKAP2,POU3F1,PTGIR,PTP4A3,RPS6KA2,SERPINE2,SH2D2A,SIAH2,SINHCAF,SLC37A2,SRC,ST3GAL2,TFRC,TRANK1,WSCD2
EPAS1		transcription regulator		-0.614		0.00136	CDC42EP5,CYBRD1,EGLN3,FLT1,GJA1,ICAM1,RAB27B,SLC16A4	56 (7)
PAX3		transcription regulator		-0.218		0.00136	BCL2L1,CNR1,DUSP2,EGR2,ID2,NFKB2,POU3F1
DICER1	0.043	enzyme		1.276		0.00136	CXCL10,EGR1,EGR2,ICAM1,IL10,JUN,MYC,PIK3CG,TNF	91 (21)
miR-4460 (miRNAs w/seed UAGUGGU)		mature microRNA		-0.277	bias	0.00136	CD248,CD9,CNR2,EGR2,LONRF1,NR4A3,PALM2AKAP2,PPTC7,RAB27B,ST3GAL2,SUSD3,TNF,WNT9A
maslinic acid		chemical - endogenous non-mammalian				0.00139	BCL2L1,MAP2K6,NFKBIE,RPS6KA2,TNF	49 (7)
PIM1	-0.328	kinase		-1.091		0.0014	BCL2L1,ID2,IL10,MYC	82 (20)
RGS10	-0.084	enzyme				0.0014	CXCL10,IL10,LTA,TNF	78 (16)
GNRH1	0.065	other		-1.959		0.0014	DUSP4,EGR1,EGR2,JUN	92 (27)
alloxan		chemical reagent				0.00141	ICAM1,TNF	45 (7)
triamcinolone hexacetonide		chemical drug				0.00141	ICAM1,TNF
4732491K20Rik		other				0.00141	ICAM1,TNF
PIMREG		other				0.00141	IL10,TNF	62 (11)
SH2D5	-0.743	other				0.00141	BCL2L1,SH2D5
AKIRIN2	0.155	other				0.00141	DUSP1,MYC
CXCL17		cytokine				0.00141	IL12B,TNF
FIRRE	0.083	other				0.00141	IL12B,TNF
KMT5B	0.153	enzyme				0.00141	DUSP1,SGK1
sphingomyelinase		group				0.00141	JUN,MYC	70 (20)
saracatinib		chemical drug				0.00141	IL10,SRC
HLA-DQ		complex				0.00141	IL10,TNF	78 (13)
ASCL2		transcription regulator				0.00141	CXCL10,EGR1
PXN	0.08	other				0.00141	PTK2,SRC
ULBP2		transmembrane receptor				0.00141	LTA,TNF
CD84	0.768	other				0.00141	IL10,TNF	53 (14)
MARCO		transmembrane receptor				0.00141	NFKB1,TNF
TRIM8	0.611	enzyme				0.00141	IFIT2,TNF	60 (13)
GRM5		G-protein coupled receptor				0.00141	BCL2L1,TNF	81 (22)
SLAMF6	0.631	transmembrane receptor				0.00141	IL12B,TNF
CLIC4	0.077	ion channel				0.00141	IL12B,TNF	49 (7)
C4A/C4B		other				0.00141	CXCL10,TNF	62 (12)
MLLT3	0.12	transcription regulator				0.00141	MYC,SGK1
CLEC2A		other				0.00141	BCL2L1,CXCL10
Muc4		other				0.00141	BCL2L1,TNF	46 (7)
triacetyl-3-hydroxyphenyladenosine		chemical reagent				0.00141	IL10,TNF
fluphenazine		chemical drug				0.00141	NR4A1,NR4A3
diacerein		chemical drug				0.00141	BCL2L1,TNF	74 (23)
dBET6		chemical reagent				0.00141	DUSP4,PDE4B
murabutide		chemical reagent				0.00141	CD40,CD83
miR-3918 (miRNAs w/seed CAGGGCC)		mature microRNA		0.408	bias	0.00143	ARHGEF40,CAPN5,CCL22,CDC42BPB,CNR1,ETV4,FOXL1,MAP3K8,NAT8L,NINJ1,PACSIN1,PTGIR,PTP4A3,PTPN6,SEMA4B,SH2D2A,SH2D5,SH3BP2,SLC37A2,SRC,TMEM201,TRAF1,VASN,WNT9A
resolvin E1		chemical - endogenous mammalian				0.00144	IL10,IL12B,TNF	71 (18)
NFAT (complex)		complex				0.00144	ICAM1,NR4A1,TNF
SLC15A4	0.1	transporter				0.00144	BCL2A1,IFIT2,TNF	59 (12)
MTA2	-0.001	transcription regulator				0.00144	ID2,JUN,MYC
ICOSLG/LOC102723996	0.19	other				0.00144	IL10,IL12B,TNF	79 (21)
EPCAM		other				0.00144	EGR1,JUN,MYC	95 (19)
diazoxide		chemical drug				0.00144	BCL2L1,EGR1,MYC	94 (22)
cyanocobalamin		chemical - endogenous mammalian				0.00144	JUN,PRNP,TNF	83 (15)
methyl-beta-cyclodextrin		chemical drug				0.00144	BCL2L1,MYC,NFKB1	71 (20)
GLI3		transcription regulator	Inhibited	-2.236		0.00145	DUSP1,DUSP2,EGR1,NFKBID,NFKBIZ
miR-3675-3p (miRNAs w/seed AUCUCUA)		mature microRNA		-0.971	bias	0.00145	ADRB2,CNR1,CYBRD1,NFKB1,PAG1,PALM2AKAP2,PDE4DIP,PRNP,RAB27B,TFRC,WSCD2
miR-4497 (miRNAs w/seed UCCGGGA)		mature microRNA		1.155	bias	0.00145	GDF7,MFSD2A,NAT8L,NFKB2,PRNP,PTP4A3,REL,RGL1,SLC37A2,TMEM201,TRMT61A,VASN
miR-324-5p (miRNAs w/seed GCAUCCC)		mature microRNA		1.604	bias	0.00147	CLEC17A,CYBRD1,DRAM1,KIAA0040,LDLRAD3,LENG9,NAT8L,NT5DC3,PPTC7,PRNP,RAB27B,SEMA4B,SH2D5,SNX33
miR-4512 (miRNAs w/seed AGGGCCU)		mature microRNA		-0.728	bias	0.00149	ABTB2,CAPN5,CCL22,CHST3,CNR1,CPNE5,EGR2,FGD4,GRAP,KIAA0040,NAT8L,NINJ1,PACSIN1,PAG1,PTP4A3,RAB27B,SRC
3-methyladenine		chemical toxicant		0.896		0.00149	CD40,IL10,IL12B,TNF	61 (18)
PLAG1	0.155	transcription regulator	Inhibited	-2		0.00149	EGR1,ETV4,PTP4A3,TRAF1
miR-8064 (miRNAs w/seed GCACACU)		mature microRNA		0.277	bias	0.00152	FGD4,HSPA6,JUN,KIAA0040,NABP1,NAT8L,PALM2AKAP2,PRNP,SH2D2A,VASN,WNT9A,WSCD2,ZBTB32
miR-6749-3p (miRNAs w/seed UCCUCCC)		mature microRNA		1.8	bias	0.00152	ATP2B1,CCL22,CHST3,CLEC17A,CNR2,DUSP4,EGR2,FCGR2B,FGFRL1,GDF7,GRAMD1B,GRAMD4,IER3,IL10,IL12B,LENG9,LMO2,NR4A1,OSBP2,PTGIR,PTP4A3,SLC43A3,TFRC,TRIM8,ZC3H12A
pioglitazone		chemical drug		0.759		0.00152	CXCL10,EGR1,ICAM1,NR4A1,NR4A3,TNF,TNFRSF11A	87 (24)
PLX5622		chemical drug		-1.633		0.00154	CCL22,CD9,CXCL10,LTA,LTB,TNF
miR-3569 (and other miRNAs w/seed GAGGACA)		mature microRNA		0.943	bias	0.00154	AMD1,BCL2L1,CAPN5,CCL22,EGR1,ICAM1,IRAK3,KLHL14,LMO2,NT5DC3,PACSIN1,PDE4DIP,PTK2,PTPN6,REL,SLC37A2,STAT5A,TRANK1
miR-1301-3p (and other miRNAs w/seed UGCAGCU)		mature microRNA		-0.57	bias	0.00157	ABI3,ATP2B1,CHST3,CNR1,ENC1,FGD4,LONRF1,PALM2AKAP2,PTK2,RAB27B,SLC37A2,SLCO5A1,STAT5A,TFRC,TTLL7,WNT9A
Pdgf (complex)		complex		-1.558		0.00158	EGR1,GJA1,ICAM1,JUN,MYC	84 (21)
S-nitroso-N-acetyl-DL-penicillamine		chemical reagent		-0.625		0.00158	ETV4,IL12B,MYC,TNF	83 (23)
dibutyl phthalate		chemical toxicant				0.0016	JUN,MYC,NFKB1	72 (11)
IPMK	-0.01	kinase				0.0016	IL10,JUN,TNF	79 (15)
GAS6		growth factor				0.0016	BCL2L1,NFKB1,TNF	74 (18)
TNFSF4	0.002	cytokine				0.0016	BATF,IL10,TNF	83 (18)
PRKAR2B	0.156	kinase				0.0016	EGR1,NR4A1,NR4A3	89 (14)
CARD11	-0.115	kinase				0.0016	IL10,NFKB1,TNF	71 (18)
CD47	0.208	transmembrane receptor				0.0016	IL10,MYC,TNF	61 (18)
JAK inhibitor I		chemical drug				0.0016	BCL2L1,CXCL10,SGK1	69 (14)
apomorphine		chemical drug				0.0016	BCL2L1,EGR1,GJA1	76 (15)
phorbol 12,13-didecanoate		chemical toxicant				0.0016	DUSP1,MYC,SGK1	93 (22)
progestin		chemical drug				0.0016	NFKBIA,STAT5A,SYNE1
AHR	-0.479	ligand-dependent nuclear receptor		-0.5		0.00161	ATP2B1,CCL22,CXCL10,DNAJB1,EGLN3,EGR2,IL10,JUN,MYC,PDE4B,TNF	84 (22)
RET		kinase				0.00164	DUSP8,EGR1,GJA1,IL10,PRNP,TNF	97 (24)
miR-1249-3p (and other miRNAs w/seed CGCCCUU)		mature microRNA		1	bias	0.00165	BATF,ETV5,FLT1,GRAP,IGSF3,NT5DC3,OSBP2,TRMT61A,WNT9A
LMNA	-0.043	other				0.00165	DUSP4,FLT1,GJA1,GRAP,JUN,MAP3K8,PIP5K1B,SEMA7A	56 (7)
hemin		chemical - endogenous mammalian		1.168		0.00166	BCL2L1,IL10,IL12B,JUN,TNF	75 (22)
miR-103-3p (and other miRNAs w/seed GCAGCAU)		mature microRNA		-0.447	bias	0.00167	ABI3,ANK1,CD40,CNR1,ENC1,FCGR2B,FGFRL1,IGSF3,KIAA0040,LONRF1,NAT8L,NT5DC3,PAG1,PIK3CG,SH2D2A,SINHCAF,ST3GAL2,TFRC,TNF,TRANK1
miR-30b-3p (and other miRNAs w/seed UGGGAUG)		mature microRNA		1	bias	0.00168	ATP6V0A1,CCL22,CPNE5,DUSP1,EFNA4,H2AC13,IFIT2,MAP3K8,NABP1,NUAK2,PAG1,PPTC7,RPS6KA2,SGK1,SH2D2A,TFRC
vitamin D		chemical drug				0.00169	IL10,NFKBIA,SGK1,TNF	86 (16)
miR-3675-5p (miRNAs w/seed AUGGGGC)		mature microRNA		-0.229	bias	0.00169	ABCB9,ADPRHL1,BCL2L1,CHST3,CYBRD1,DUSP8,EGLN3,GAB2,GRAP,HIVEP3,IGSF3,INSIG1,NAT8L,OSBP2,PACSIN1,PTPN6,RAP1GAP2,SLC37A2,SNX33
BRD4	0.069	kinase		-1.937	bias	0.0017	BCL2L1,FOSL2,ICAM1,ID2,MYC,SLC19A1	75 (12)
miR-4305 (miRNAs w/seed CUAGACA)		mature microRNA		0.905	bias	0.00173	ETV4,ETV5,INSIG1,MAP2K6,NT5DC3,RAB27B,RGL1,TBC1D4,TNFRSF11A,TRIM8,TTLL7
miR-1587 (and other miRNAs w/seed UGGGCUG)		mature microRNA	Activated	2.985	bias	0.00174	BCL2L1,GRAMD1B,IER3,IGFBP4,IL10,LENG9,LMO2,LTA,NAT8L,NINJ1,NT5DC3,OSBP2,PACSIN1,PTP4A3,RGL1,SEMA7A,TFRC,TM2D3,TMEM201,TRAF1,TRPV3,ZC3H12A
miR-939-3p (miRNAs w/seed CCUGGGC)		mature microRNA		1.961	bias	0.00175	ABCB9,ANK1,CCL22,CD40,CNR2,EFNA4,FGFRL1,GAB2,GRAP,IL12B,INSIG1,LTB,MFSD2A,NAT8L,NINJ1,NT5DC3,PTP4A3,RAP1GAP2,SEMA7A,SH3BP2,SRC,SSTR2,TMEM201,TRMT61A,WSCD2,ZBTB32
miR-4716-3p (and other miRNAs w/seed AGGGGGA)		mature microRNA	Activated	2.646	bias	0.00175	ADPRHL1,BCL2L1,CCL22,CD83,DUSP8,ETV5,FOSL2,GAB2,GRAMD1B,IER3,KIAA0040,MAP2K6,NFKB1,NFKBID,NT5DC3,PACSIN1,PAG1,PLK3,POU3F1,RGL1,RPS6KA2,SERPINE2,SH2D5,SLC19A1,SLCO5A1,ST3GAL2,STOM,TRMT61A
NCOA1	-0.102	transcription regulator		-0.555		0.00176	EGR1,IL12B,MYC,NFKBIA,NFKBIZ,TNF	86 (25)
1-palmitoyl-2-oleoylphosphatidylserine		chemical - endogenous mammalian				0.00178	CXCL10,IL10,TNF
GRP		growth factor				0.00178	JUN,MYC,PTK2	80 (20)
PLD1		enzyme				0.00178	ICAM1,MYC,NR4A3	90 (23)
NFKBIZ	-1.395	transcription regulator				0.00178	IL10,IL12B,TNF	79 (17)
TREX1		enzyme				0.00178	CXCL10,IFIT2,TNF	50 (9)
miR-3151-5p (and other miRNAs w/seed GUGGGGC)		mature microRNA	Activated	3.273	bias	0.00179	BCL2L1,CCL22,DDN,DNAJB1,DUSP8,ETV4,FOSL2,HIVEP3,ICAM1,LTA,NAT8L,NFKB2,NUAK2,OSBP2,PIP5K1B,PTP4A3,SH2D5,SH3BP2,SNX33,SRC,ZC3H12A
IL25		cytokine		0.057		0.00179	FLT1,IL10,IL12B,TNF	73 (20)
EDN1		cytokine	Inhibited	-2.439		0.0018	BCL2A1,EGR1,GJA1,ICAM1,JUN,MYC,PTGER4	86 (19)
CGA		other		-0.6		0.0018	EGR2,ETV5,HERPUD1,SGK1,STAT5A
lovastatin		chemical drug		0.577		0.00182	BCL2L1,CXCL10,ENC1,IL10,MYC,TNF	76 (17)
BRAF	-0.011	kinase				0.00185	CD40,DUSP4,EGR1,ICAM1,MYC,SERPINE2,ST3GAL2	92 (22)
CAY10585		chemical reagent				0.00187	FLT1,TNF
12(S)-hydroxyeicosatetraenoic acid		chemical - endogenous non-mammalian				0.00187	PAG1,TNF
ganglioside GM3		chemical - endogenous mammalian				0.00187	CD40,ICAM1
Cyp4a14		enzyme				0.00187	CXCL10,TNF
ibudilast		chemical drug				0.00187	IL10,TNF	57 (7)
VTCN1		other				0.00187	IL10,TNF	72 (15)
PADI4		enzyme				0.00187	BCL2L1,TNF
GPR84		G-protein coupled receptor				0.00187	IL12B,TNF
PPT1	-0.148	enzyme				0.00187	CXCL10,TNF	46 (7)
SASH3	0.176	other				0.00187	IL10,TNF
SLC39A8	-0.393	transporter				0.00187	IL12B,TNF
SPIC	-0.533	transcription regulator				0.00187	FCGR2B,NFKB1
LTBP4	0.015	growth factor				0.00187	ID2,MYC
borage oil		chemical drug				0.00187	IL10,PIK3CG
LITAF	-0.363	transcription regulator				0.00187	IL10,TNF	69 (15)
FANCA	0.017	other				0.00187	EGR1,TNF	80 (17)
CD8A	0.098	other				0.00187	BCL2L1,TNF	57 (10)
HYOU1	-0.29	other				0.00187	IL12B,TNF	69 (16)
FEM1A	0.129	transcription regulator				0.00187	CXCL10,TNF
EGR4		transcription regulator				0.00187	EGR1,EGR2
ZNF711		transcription regulator				0.00187	CCL22,LTA
APCS		other				0.00187	FCGR2B,IL10
ATF7	0.152	transcription regulator				0.00187	DUSP1,DUSP8	31 (4)
TSPO	-0.145	transmembrane receptor				0.00187	ICAM1,TNF	62 (15)
RBCK1	-0.121	transcription regulator				0.00187	ICAM1,MYC	39 (7)
MTPN	0.012	transcription regulator				0.00187	MYC,NFKB1
teasaponin		chemical - endogenous non-mammalian				0.00187	NFKBIA,TNF
ULBP1		transmembrane receptor				0.00187	CD83,TNF
raclopride		chemical drug				0.00187	NR4A1,NR4A3	53 (7)
temsirolimus		chemical drug				0.00187	BCL2L1,MYC	62 (12)
GW 5074		chemical drug				0.00187	BCL2L1,TNF	75 (19)
mechlorethamine		chemical drug				0.00187	CD40,ID2
pranlukast		chemical drug				0.00187	EGR1,IL10
xestospongin C		chemical - endogenous non-mammalian				0.00187	ICAM1,TNF	61 (7)
AGI-1067		chemical drug				0.00187	EGR1,TNF	49 (7)
magnesium sulfate		chemical drug				0.00187	NFKBIA,TNF
aplidine		biologic drug				0.00187	DUSP1,JUN	80 (18)
zVAD		chemical - protease inhibitor				0.00187	NR4A1,TNF	53 (7)
buserelin		biologic drug				0.00187	DUSP4,EGR1	78 (21)
palmitoyl-Cys((RS)-2,3-di(palmitoyloxy)-propyl)-Ala-Gly-OH		chemical reagent				0.00187	ICAM1,TNF	60 (11)
alpha-tocopherol succinate		chemical drug				0.00187	EGR1,TNF	45 (7)
cordycepin		chemical drug				0.00187	IL10,MYC	76 (18)
vinpocetine		chemical drug				0.00187	ICAM1,TNF	58 (11)
miR-6132 (and other miRNAs w/seed GCAGGGC)		mature microRNA		0.557	bias	0.00188	ARHGEF40,ATP6V0A1,CAPN5,CCL22,CDC42BPB,CNR1,EFNA4,EGR1,FOXL1,HSPA6,IGFBP4,KIF26B,NAT8L,NINJ1,NUAK2,PACSIN1,POU3F1,PTP4A3,RAP1GAP2,ROR2,SH3BP2,SNX33,SRC,TFRC,TMEM201,TRAF1,TRMT61A,VASN,WNT9A
miR-6980-5p (and other miRNAs w/seed UGGGGGG)		mature microRNA		0.626	bias	0.00188	ADPRHL1,ADRB2,ATP6V0A1,BCL2L1,CCL22,CPNE5,CYBRD1,DUSP8,ETV4,FGFRL1,HIVEP3,ICAM1,KLHL14,LDLRAD3,NR4A1,NUAK2,PACSIN1,PALM2AKAP2,POU3F1,PTPN6,RAP1GAP2,RPS6KA2,SH2D2A,SH3BP2,SRC,TMEM201,TNFRSF11A,TRAF1,TRANK1,USP12
miR-6737-5p (and other miRNAs w/seed UGGGGUG)		mature microRNA		0.577	bias	0.00189	ABCB9,BCL2L1,CD83,CDC42EP5,CHST3,CNR1,CPNE5,CYBRD1,FGD4,FGFRL1,GAB2,GRAMD1B,GRAMD4,GRAP,HIVEP3,KIAA0040,NFKB2,NR4A1,PTGIR,RAP1GAP2,SLC37A2,SLC43A3,SLCO5A1,TRAF1,TRIM36,TRPV3,ZC3H12A
seocalcitol		chemical drug		0.152		0.0019	BCL2L1,MYC,NINJ1,SGK1	51 (7)
miR-6721-5p (miRNAs w/seed GGGCAGG)		mature microRNA		1.029	bias	0.00194	ABCB9,ATP6V0A1,BCL2L1,CAPN5,CCL22,CD248,CLEC17A,CNR2,CYBRD1,EGR1,FOSL2,GRAP,HSPA6,LDLRAD3,NAT8L,NINJ1,NT5DC3,NUAK2,OSBP2,PACSIN1,PALM2AKAP2,PTGIR,PTP4A3,REL,SGPP2,SH2D5,SLC19A1,SNX33,SRC,TMEM201,TNF,TNFRSF11A,TRIM8,VASN
CAV1	0.141	transmembrane receptor		-0.426		0.00194	CXCL10,EGR1,ICAM1,IL10,NR4A1,TNF	70 (22)
miR-2110 (and other miRNAs w/seed UGGGGAA)		mature microRNA		0.209	bias	0.00195	ABTB2,AMD1,BCL2L1,CAPN5,CHST3,CNR2,CPNE5,CYBRD1,DDN,EGR1,ETV4,IER3,IL10,KIAA0040,NFKBID,PACSIN1,PAG1,POU3F1,PTGIR,RPS6KA2,SLC37A2,SNX33,WSCD2
PKD1	0.158	ion channel		0.522		0.00196	IL4I1,MYC,PDE4B,SLC16A4,SSTR2,SYNE1,TBC1D4
LLGL2	0.316	other				0.00196	DUSP1,ETV5,SGK1
RACK1	-0.139	enzyme				0.00196	BCL2L1,IFIT2,MYC	71 (19)
PLAGL1	-0.197	transcription regulator				0.00196	CCL22,IL10,LTA
pevonedistat		chemical drug				0.00196	BCL2L1,ICAM1,TNF	85 (20)
2'3'-cyclic guanosine monophosphate-adenosine monophosphate		chemical - endogenous mammalian				0.00196	CXCL10,IL10,TNF	60 (16)
N(G)-monomethyl-D-arginine		chemical - endogenous mammalian				0.00196	IL10,IL12B,TNF	75 (22)
emodin		chemical drug		0.333		0.00201	CXCL10,ICAM1,IL10,TNF	76 (22)
N-methyl-D-aspartate		chemical drug		-1.214		0.00201	BCL2L1,EGR1,MYC,TNF	86 (25)
miR-1306-5p (miRNAs w/seed CACCUCC)		mature microRNA	Activated	2	bias	0.00202	CYBRD1,EGLN3,FOXL1,GDF7,GJA1,HERPUD1,IER3,INSIG1,LMO2,MFSD2A,NABP1,STAT5A,TRAF1,TRMT61A,USP12,WSCD2
acyline		biologic drug				0.00204	DUSP1,EGR1,JUN,MYC,NR4A1	69 (12)
phenethyl isothiocyanate		chemical drug				0.00204	ADAMTS6,BCL2L1,DUSP8,IFIT2,SH2D2A
EIF4E	-0.256	translation regulator		-1.638		0.00206	BCL2L1,IFIT2,IGFBP4,INSIG1,MYC,NFKBIA,TNF	88 (17)
17-alpha-ethinylestradiol		chemical drug		0.128		0.00207	CXCL10,JUN,PLK3,SGK1,STAT5A,TNF	96 (23)
arsenic trioxide		chemical drug		-0.241		0.00211	ATP2B1,BCL2A1,BCL2L1,ETV5,LMO2,MYC,NFKBIA,TFRC,TNF	75 (21)
NRG2	-0.108	growth factor				0.00213	EGR1,IER3,NR4A1,NR4A3
capsaicin		chemical drug		1.964		0.00213	BCL2L1,PTK2,SGK1,TNF	80 (20)
anakinra		biologic drug				0.00216	ATP6V0A1,ICAM1,TNF	46 (7)
FTO	-0.005	enzyme				0.00216	ICAM1,MYC,PDE4B	54 (7)
MAC		complex				0.00216	EGR1,EGR2,TNF	74 (25)
CTSB	0.212	peptidase				0.00216	IL10,MYC,TNF	84 (20)
CXCR3	0.869	G-protein coupled receptor				0.00216	BCL2L1,CXCL10,IL10	84 (21)
TRPV4		ion channel				0.00216	CXCL10,DUSP1,TNF	80 (15)
suramin		chemical drug				0.00216	CD40,ICAM1,IL12B	72 (20)
MAPT	1.435	other		-0.447		0.00221	CD9,CXCL10,FCGR2B,GEM,JUN,NFKB1,NFKB2,PRNP,SLC37A2,SLC43A3,SYNE1,TNF	98 (21)
10E,12Z-octadecadienoic acid		chemical - endogenous mammalian	Inhibited	-2.425		0.00228	EGR2,IL10,NR4A1,NR4A3,TNF,TNIP3	87 (23)
LGALS3	-0.079	other		-0.435		0.00231	ICAM1,IL10,MYC,TNF,WNT9A	88 (23)
miR-455-3p (miRNAs w/seed CAGUCCA)		mature microRNA	Activated	2.335	bias	0.00231	DNAJB1,EGR2,GRAP,ID2,IGFBP4,MFSD2A,MYC,NFKBID,PALM2AKAP2,SLC39A14,SLCO5A1,TFRC
miR-3064-3p (miRNAs w/seed UGCCACA)		mature microRNA	Activated	2.183	bias	0.00232	BATF,CNR2,DRAM1,EGR1,GJA1,KIF26B,NAT8L,NFKBIZ,PALM2AKAP2,PPTC7,PRNP,RAB27B,REL,SLC39A14,SRC,TFRC,TMEM201
miR-708-5p (and other miRNAs w/seed AGGAGCU)		mature microRNA		1.5	bias	0.00232	DRAM1,FLT1,GRAP,IER3,LDLRAD3,NR4A3,PACSIN1,RAB27B,REL,RGL1,SEMA4B,SINHCAF,SLC39A14,SNX33,TFRC,USP12
CD38	0.266	enzyme		-0.896		0.00235	CCL22,EGLN3,ICAM1,LTA,NABP1,ZBTB32
miR-12194-3p (and other miRNAs w/seed CUGUGGG)		mature microRNA		0.943	bias	0.00235	AMD1,CNR1,DDN,DUSP4,ETV4,GJA1,GRAMD1B,HIVEP3,ICAM1,KIAA0040,KLHL14,LMO2,MSL3,PALM2AKAP2,RAP1GAP2,SINHCAF,STOX2,TNFRSF11A
HEIH	-0.016	other				0.00237	BCL2L1,DUSP1,JUN	50 (7)
LTB4R	0.168	G-protein coupled receptor				0.00237	FLT1,IL10,TNF	75 (13)
ceramide		chemical - endogenous mammalian				0.00237	ICAM1,JUN,MYC	67 (20)
miR-6777-5p (and other miRNAs w/seed CGGGGAG)		mature microRNA		0.471	bias	0.00238	ATP6V0A1,CCL22,CD40,CPNE5,ETV5,FOSL2,GJA1,GPER1,IER3,KIAA0040,NAT8L,PDE4B,POU3F1,PTP4A3,RPS6KA2,SNX33,TMEM201,WNT9A
cytarabine		chemical drug		-1.969		0.00238	CD40,ICAM1,LTB,TNF	79 (18)
sphingosylphosphocholine		chemical - endogenous mammalian				0.00239	ICAM1,JUN	86 (18)
ganglioside		chemical - endogenous mammalian				0.00239	ICAM1,TNF	83 (25)
rat pegylated super leptin antagonist (mutant D23L/L39A/D40A/F41A)		chemical reagent				0.00239	IL10,TNF
2',3'-dialdehyde ATP		chemical reagent				0.00239	CXCL10,TNF	50 (12)
dopamine receptor		group				0.00239	NR4A1,NR4A3
Pde		group				0.00239	NR4A1,NR4A3
Ck2		complex				0.00239	BCL2L1,MYC	86 (20)
Bcl9-Cbp/p300-Ctnnb1-Lef/Tcf		complex				0.00239	GJA1,MYC
cytidylyl-3'-5'-guanosine		chemical reagent				0.00239	BCL2L1,TNF	49 (7)
IRF3 dimer		complex				0.00239	IFIT2,IL10
BLVRA	-0.296	enzyme				0.00239	CXCL10,JUN	47 (7)
CLEC14A		other				0.00239	EGR1,TNF	55 (7)
FBXO42	-0.137	other				0.00239	ICAM1,TNF
berbamine		chemical reagent				0.00239	BCL2L1,NFKBIA	46 (7)
MEMO1	-0.032	other				0.00239	JUN,MYC	46 (7)
TMEM79	0.086	other				0.00239	ICAM1,NFKB1
ARID5A	-0.381	transcription regulator				0.00239	IL10,TNF	66 (13)
ZC3HAV1	-0.076	other				0.00239	CXCL10,TNF	54 (10)
nicotiflorin		chemical reagent				0.00239	ICAM1,TNF
HNRNPC	-0.157	other				0.00239	CD40,MYC
EIF4EBP3	-0.337	other				0.00239	IL12B,TNF
SFRP2		transmembrane receptor				0.00239	MYC,ROR2
RPS6KB2	-0.079	kinase				0.00239	BCL2L1,CXCL10	46 (7)
UMOD		other				0.00239	IL12B,TNF	52 (7)
UBA7	0.174	enzyme				0.00239	IL10,TNF	39 (7)
GPR183	-0.001	G-protein coupled receptor				0.00239	BCL2L1,MYC	54 (7)
YBX3	-0.329	transcription regulator				0.00239	JUN,MYC
TKT	-0.174	enzyme				0.00239	BCL2L1,TNF
AP3B1	0.108	transporter				0.00239	IL12B,TNF	70 (17)
CCL7		cytokine				0.00239	ICAM1,IL10	50 (9)
asbestos		chemical toxicant				0.00239	JUN,TNF	46 (7)
ammonium trichloro(dioxoethylene-O,O'-)tellurate		chemical drug				0.00239	BCL2L1,IL10	66 (11)
latrunculin A		chemical toxicant				0.00239	IL12B,TNF	85 (22)
BQ 123		biologic drug				0.00239	GJA1,TNF	60 (9)
hexamethoxyflavone		chemical toxicant				0.00239	ICAM1,TNF	78 (25)
arachidic acid		chemical - endogenous mammalian				0.00239	IL10,TNF	46 (7)
SLR14		chemical reagent				0.00239	CXCL10,TNF
PTGER2		G-protein coupled receptor		-1.951		0.0024	CXCL10,EGR1,IL10,NFKBID,TNF	97 (22)
plicamycin		chemical drug		-0.246		0.0024	CYBRD1,IGFBP4,SEMA7A,SERPINE2,WNT9A	63 (7)
vancomycin		biologic drug		0.378		0.00241	CD9,IER3,IL10,MYC,SLC37A2,TNF,TNFRSF11A	82 (19)
miR-5129-5p (and other miRNAs w/seed UGUGGGG)		mature microRNA		1.877	bias	0.00245	AMD1,AMPD3,BCL2L1,DDN,DNAJA2,DUSP2,ETV4,HIVEP3,ICAM1,IGFBP4,KIAA0040,NFKB2,NFKBID,NUAK2,OSBP2,PPTC7,RAB27B,SH3BP2,SINHCAF,SNX33,TRAF1,TRANK1,TTLL7
ERG		transcription regulator		0		0.00248	ADRB2,CDC42BPB,CNR1,FLT1,HERPUD1,ICAM1,PTPN6
RBPJ	-0.103	transcription regulator		-0.13		0.0025	DUSP1,IL10,JUN,MYC,NFKB1,PIK3CG	93 (23)
miR-5088-5p (miRNAs w/seed AGGGCUC)		mature microRNA		0.728	bias	0.0025	ATP2B1,CCL22,CPNE5,DUSP2,IER3,IGFBP4,NFKB1,NR4A3,PACSIN1,PTPN6,SEMA4B,SNX33,STOX2,VASN,WNT9A,ZBTB32,ZC3H12A
EGLN1	0.087	enzyme		-0.317		0.00251	EGLN3,ICAM1,MYC,TNF	62 (12)
FLI1	0.224	transcription regulator				0.00251	CXCL10,EGR1,ID2,SRC
PAX5	-0.017	transcription regulator		1		0.00251	BCL2L1,CD40,CNR2,MYC	54 (7)
IL6ST	0.146	transmembrane receptor				0.00251	BCL2L1,EGR1,JUN,MYC	87 (24)
miR-3612 (and other miRNAs w/seed GGAGGCA)		mature microRNA		1.461	bias	0.00251	ADPRHL1,ATP6V0A1,CCL22,CNR1,CNR2,DRAM1,DUSP8,IER3,IRAK3,KIAA0040,LTA,MAP3K8,MFSD2A,NT5DC3,PACSIN1,PALM2AKAP2,PDE4B,RAP1GAP2,REL,SEMA7A,SINHCAF,SLC39A14,SNX33,STAT5A,STOM,TFRC,TNF,TRAF1,VPREB3,ZC3H12A
UCP1		transporter		0.896		0.00258	AMD1,CXCL10,IFIT2,MYC,TNF,TTLL7	88 (17)
MEF2		group				0.00259	IL10,JUN,NR4A1	6 (3)
Cdk		group				0.00259	CXCL10,DUSP1,MYC	86 (16)
C1QA		other				0.00259	CXCL10,EGR1,TNF	83 (15)
CR1L	-0.141	transmembrane receptor				0.00259	IL10,PTGER4,TNF	51 (9)
vitamin K3		chemical drug				0.00259	EGLN3,EGR1,MYC	84 (25)
miR-5196-3p (miRNAs w/seed CAUCCUC)		mature microRNA		1.257	bias	0.00263	CFAP221,CLEC17A,CNR1,GEM,HSPA6,IL12B,KIAA0040,KIF26B,LTA,PALM2AKAP2,PRNP,RGL1,ROR2
PDGFB		growth factor		-1.977		0.00265	EGR1,ICAM1,MYC,NR4A1	73 (20)
FASN	-0.102	enzyme		0.577		0.00265	ETV4,IL10,IL12B,TNF	68 (21)
miR-6867-3p (and other miRNAs w/seed UCUCCCU)		mature microRNA		0.943	bias	0.00266	ABI3,CD40,CD83,CNR2,EGR1,FLT1,FOSL2,GDF7,GRAMD1B,HIVEP3,KIAA0040,LMO2,LONRF1,PALM2AKAP2,PDE4DIP,RAB27B,SINHCAF,TRAF1
miR-3189-5p (miRNAs w/seed GCCCCAU)		mature microRNA		-0.258	bias	0.00267	CNR1,CNR2,DUSP1,EGLN3,FOSL2,GAB2,GDF7,GRAMD4,GRAP,KIAA0040,NT5DC3,RGL1,SINHCAF,SNX33,TFRC
miR-658 (miRNAs w/seed GCGGAGG)		mature microRNA		1.155	bias	0.00268	ABTB2,CCL22,CNR1,NAT8L,NUAK2,PIP5K1B,POU3F1,SEMA4B,SLC19A1,STOM,TBC1D4,VASN
miR-1909-3p (and other miRNAs w/seed GCAGGGG)		mature microRNA		1.616	bias	0.00269	ABCB9,ATP6V0A1,CAPN5,CCL22,CD40,CHST3,CYBRD1,DUSP8,ETV5,FOXL1,GDF7,GRAMD1B,HIVEP3,IER3,IGFBP4,KIF26B,NAT8L,NINJ1,PACSIN1,POU3F1,PPTC7,RAB27B,RPS6KA2,SLC19A1,SNX33,SRC,TFRC,TMEM201,TNF,TNFRSF11A,TRAF1
miR-625-3p (miRNAs w/seed ACUAUAG)		mature microRNA		0.447	bias	0.00269	DNAJA2,KIAA0040,MAP2K6,PIP5K1B,TFRC
mir-10		microRNA		1.477		0.00269	BCL2L1,CD40,GAB2,GJA1,TNF	69 (16)
miR-1915-3p (and other miRNAs w/seed CCCAGGG)		mature microRNA		1.46	bias	0.0027	AANAT,ARHGEF40,CCL22,CPNE5,ETV4,GAB2,GDF7,HIVEP3,ICAM1,IGFBP4,MSL3,NAT8L,NFKBIZ,PAG1,PTPN6,RAB27B,SLC43A3,SNX33,SRC,TNF,TRMT61A,WNT9A,ZC3H12A
miR-3688-5p (miRNAs w/seed GUGGCAA)		mature microRNA		1.147	bias	0.00271	CAPN5,CD83,CD9,DRAM1,DUSP8,EGLN3,IGSF3,INSIG1,KIAA0040,KIF26B,KLHL14,PALM2AKAP2,PPTC7,RGL1,SSTR2,STOX2,TBC1D4,TMEM201,TNIP3
miR-3194-5p (miRNAs w/seed GCCAGCC)		mature microRNA	Activated	2.5	bias	0.00272	ABCB9,BCL2L1,CCL22,CD40,DRAM1,DUSP2,ENC1,IGFBP4,IRAK3,NAT8L,NINJ1,PTP4A3,RGL1,SINHCAF,TRAF1,ZC3H12A
Lh		complex	Inhibited	-2.621		0.00277	ATP2B1,DUSP1,EGR1,GEM,GJA1,JUN,MYC,NR4A1,SGK1	103 (22)
3-deazaneplanocin		chemical drug		0.958		0.00279	BCL2L1,DUSP4,MYC,SNX33
CRH		cytokine		-0.52		0.00279	IL10,NR4A1,SGK1,TNF	83 (23)
GRN	0.155	growth factor		0.711		0.0028	CD9,ICAM1,IL10,IL12B,TNF	67 (18)
Hdac		group		1.089		0.00282	BCL2L1,EGR1,JUN,MYC,NR4A1,TNF	91 (22)
GLIS2	0.22	transcription regulator				0.00282	CCL22,CXCL10,IL12B	42 (6)
IL23A	0.114	cytokine				0.00282	CXCL10,IL10,TNF	67 (19)
ANXA2	-0.009	other				0.00282	JUN,MYC,TNF	78 (20)
TIMP1		cytokine				0.00282	BCL2L1,CD40,FLT1
THBS4		other				0.00282	CD40,CXCL10,ICAM1	47 (7)
bardoxolone		chemical drug				0.00282	BCL2L1,HERPUD1,NFKBIA	29 (3)
miR-6734-3p (miRNAs w/seed CCUUCCC)		mature microRNA		1.444	bias	0.00284	ENC1,ETV4,GAB2,GDF7,ID2,IER3,JUN,KIAA0040,KIF26B,LENG9,LMO2,NFKB2,NFKBIE,PALM2AKAP2,RAB27B,SH2D5,SLC37A2,TFRC,ZC3H12A
miR-431-5p (and other miRNAs w/seed GUCUUGC)		mature microRNA		-0.577	bias	0.00288	ATP2B1,CNR2,EFNA4,ENC1,FGD4,ICAM1,IL10,OSBP2,PDE4B,RAB27B,SLC37A2,TRAF1
OSM		cytokine	Inhibited	-2.037		0.00288	AMPD3,CXCL10,EGR1,ICAM1,ID2,IER3,IL10,JUN,MYC,SYNE1,TNF,TNFRSF11A	82 (23)
miR-149-3p (and other miRNAs w/seed GGGAGGG)		mature microRNA		1.234	bias	0.00289	ABTB2,ADPRHL1,ANK1,ATP6V0A1,BCL2L1,CAPN5,CCL22,CHST3,CNR2,CPNE5,CXCL10,CYBRD1,DUSP2,DUSP4,DUSP8,EFNA4,FOSL2,GAB2,GRAP,IGFBP4,KIAA0040,LDLRAD3,NFKBID,NUAK2,PACSIN1,POU3F1,PTK2,PTP4A3,RAP1GAP2,RPS6KA2,SEMA7A,SINHCAF,SLCO5A1,SNX33,SPIC,ST3GAL2,TMEM201,TNF,TNFRSF11A,TRAF1,VPREB3,ZBTB32
STING1		other		-1.046		0.00294	CXCL10,IFIT2,IL10,TNF	59 (16)
PDCD1	-0.329	transmembrane receptor		0.152		0.00294	BATF,CD40,IL10,TNF	88 (23)
silibinin		chemical drug		1.698		0.00294	EGR1,FLT1,MYC,NFKBIA	85 (23)
AGN194204		chemical drug		-1.118		0.00295	BCL2A1,DUSP1,GJA1,LTA,MYC,PRNP,SEMA4B
miR-6820-5p (miRNAs w/seed GCGGCAG)		mature microRNA		0.277	bias	0.00297	ADPRHL1,BATF,CDC42BPB,CHST3,CPNE5,DUSP4,ETV4,GPER1,NAT8L,PACSIN1,SLC19A1,SRC,TRMT61A
6-mercaptopurine		chemical drug				0.00298	CXCL10,NR4A3
lnc-HAND2-2		other				0.00298	IL10,TNF
heparan sulfate		chemical - endogenous mammalian				0.00298	ICAM1,PRNP
PI3Kγ		group				0.00298	IL10,TNF	46 (7)
ELOVL2	0.068	enzyme				0.00298	EGR1,TNF
Shc		group				0.00298	BCL2L1,MYC	88 (27)
CAVIN1	-1.009	transcription regulator				0.00298	MYC,TNF	74 (16)
LAIR1		transmembrane receptor				0.00298	PTPN6,TNF	43 (7)
CD244		transmembrane receptor				0.00298	EGR1,TNF	82 (20)
ENO1	-0.08	enzyme				0.00298	BCL2L1,MYC	68 (16)
PDK2	0.288	kinase				0.00298	IL10,TNF	67 (17)
P2RX4	0.412	ion channel				0.00298	ICAM1,TNF	75 (11)
SLC6A1		transporter				0.00298	BCL2L1,TNF	57 (12)
PEA15	-0.11	transporter				0.00298	EGR2,JUN	84 (17)
NFKBIE	-0.928	transcription regulator				0.00298	ICAM1,TNF
Sik1		kinase				0.00298	AANAT,DUSP1
LGALS9B		other				0.00298	IL10,TNF	48 (5)
cyclic guanosine monophosphate-adenosine monophosphate		chemical - endogenous non-mammalian				0.00298	CXCL10,TNF	45 (7)
IC87114		chemical drug				0.00298	ICAM1,TNF	53 (9)
sodium dodecyl sulfate		chemical drug				0.00298	SERPINE2,TNF
tin mesoporphyrin		chemical drug				0.00298	ICAM1,TNF	55 (7)
2,4-dinitrobenzenesulfonic acid		chemical reagent				0.00298	ICAM1,TNF
perilla alcohol		chemical drug				0.00298	BCL2A1,NFKBIA
dydrogesterone		chemical drug				0.00298	GPER1,TNF	59 (7)
miR-29b-1-5p (miRNAs w/seed CUGGUUU)		mature microRNA		1	bias	0.00299	ADPRHL1,BATF,NAT8L,NUAK2,PRNP,RAB27B,SINHCAF,TFRC,USP12
TGFB2		growth factor		0.882		0.00301	CD248,CD40,EGR1,EGR2,WNT9A
miR-1285-3p (and other miRNAs w/seed CUGGGCA)		mature microRNA	Activated	2.203	bias	0.00305	CCL22,CD40,CNR2,CPNE5,ETV4,GAB2,GRAP,HIVEP3,ICAM1,KIF26B,NAT8L,NINJ1,NT5DC3,PAG1,PALM2AKAP2,POU3F1,PTGER4,PTP4A3,REL,SGPP2,SH3BP2,SLC37A2,STOM,TFRC,TNFRSF11A,TRAF1
leucine		chemical - endogenous mammalian				0.00307	HERPUD1,NR4A1,TNF	45 (8)
PHB	-0.142	transcription regulator				0.00307	BCL2L1,NFKBIA,TNF	97 (19)
NF1	0.113	other				0.00307	BCL2L1,ICAM1,MYC	94 (23)
SU6656		chemical toxicant				0.00307	EGR1,IER3,MYC	86 (24)
eplerenone		chemical drug				0.00307	ICAM1,NFKB1,TNF	90 (19)
miR-3667-5p (miRNAs w/seed AAGACCC)		mature microRNA	Activated	2.111	bias	0.00308	ATP2B1,CCL22,CD83,CYBRD1,GDF7,INSIG1,MSL3,OSBP2,PTGER4,SLCO5A1,TFRC
miR-4660 (miRNAs w/seed GCAGCUC)		mature microRNA	Activated	2.055	bias	0.00309	BCL2L1,CHST3,EGR2,ENC1,ETV4,FOSL2,GAB2,GPER1,KIF26B,NR4A1,PALM2AKAP2,PPTC7,PRNP,SH2D5,STAT5A,TFRC,TNF
MMP2		peptidase				0.00309	BCL2L1,INSIG1,MYC,TNF	72 (19)
clopidogrel		chemical drug	Inhibited	-2		0.00309	DUSP2,HERPUD1,MYC,SNHG15
PTEN	0.047	phosphatase		-0.656		0.0031	CD40,CXCL10,DUSP1,EGR2,FLT1,IL10,IL12B,JUN,MYC,NFKB1,SRC,STAT5A,STOM,TNF	68 (17)
diphtheria toxin		chemical - endogenous non-mammalian				0.00313	CCL22,CD40,IL12B,TNF,TNFRSF11A	38 (4)
miR-669d-5p (and other miRNAs w/seed CUUGUGU)		mature microRNA		0	bias	0.00316	CNR1,EGR1,ID2,NABP1,PAG1,RAB27B,SLC37A2,SSTR2,STOX2,TNF
miR-892b (miRNAs w/seed ACUGGCU)		mature microRNA		0.775	bias	0.00322	ABCB9,CHST3,FLT1,GRAMD1B,IFIT2,IGSF3,KIAA0040,LONRF1,NFKBIE,NINJ1,PALM2AKAP2,SINHCAF,SUSD3,TFRC,TNIP3
dorsomorphin		chemical - kinase inhibitor		1		0.00325	EGR1,ID2,NFKB1,TNF	95 (24)
LCK		kinase				0.00325	BCL2L1,EGR1,JUN,MYC	81 (25)
RXRB	0.025	ligand-dependent nuclear receptor	Activated	2		0.00325	CCL22,CXCL10,IL10,TNF	78 (12)
JAG1		growth factor	Inhibited	-2		0.00325	DUSP1,DUSP2,DUSP8,MYC	29 (6)
GDF11	-0.061	growth factor				0.00325	ICAM1,SGK1,SRC,TNF
miR-4691-5p (and other miRNAs w/seed UCCUCCA)		mature microRNA	Activated	2.294	bias	0.00329	CHST3,CYBRD1,DUSP4,ETV4,FGFRL1,FLT1,GRAMD1B,HSPA6,IL10,IL12B,LENG9,LTA,NABP1,NR4A1,NT5DC3,OSBP2,PACSIN1,PTGIR,PTP4A3,TNFRSF11A,TRAF1,TRMT61A,WSCD2
SYK/ZAP		group				0.00333	ETV5,IL10,TNF	40 (13)
LILRB4	-0.125	other				0.00333	CXCL10,IL10,TNF	71 (19)
ACVRL1		kinase				0.00333	ICAM1,ID2,MYC	13 (3)
NLRP12		other				0.00333	ICAM1,JUN,TNF	85 (19)
PRKAA1	0.109	kinase	Activated	2.412		0.00335	EGLN3,ID2,IGFBP4,IL12B,NFKBIA,TNF	96 (27)
ELAVL1	0.001	other		-1.664		0.00341	BATF,BCL2L1,CD83,DUSP1,MYC,NFKBIA,TNF	79 (20)
CHD4	-0.066	enzyme				0.00342	ID2,IL12B,JUN,STAT5A	57 (10)
isotretinoin		biologic drug		-0.849		0.00342	BCL2L1,IL12B,NFKB2,TFRC
miR-6746-5p (miRNAs w/seed CGGGAGA)		mature microRNA		1.291	bias	0.00345	CCL22,CYBRD1,FOSL2,FOXL1,GAB2,LTB,NFKBIZ,NT5DC3,NUAK2,PDE4B,RPL22L1,RPS6KA2,SINHCAF,SRC,ST3GAL2
AMPK		complex		0		0.00348	CXCL10,DUSP4,EGR1,GJA1,TNF	97 (24)
miR-6858-3p (miRNAs w/seed AGCCAGC)		mature microRNA	Activated	2.138	bias	0.0035	BCL2L1,CCL22,CD40,ENC1,ETV5,NAT8L,NR4A1,PTGIR,SH2D2A,SIAH2,SINHCAF,ST3GAL2,TMEM201,ZC3H12A
miR-2355-5p (miRNAs w/seed UCCCCAG)		mature microRNA		1.528	bias	0.00356	ABI3,CD83,CNR1,DUSP2,ETV4,FOSL2,GAB2,HIVEP3,KIF26B,NAT8L,NFKBIE,NR4A3,PAG1,RAB27B,RAP1GAP2,REL,SH2D5,SNX33,SRC,TFRC,TNFRSF11A
mir-27		microRNA		0.016		0.00359	ATP2B1,FLT1,IL10,TNF	81 (19)
cadmium		chemical toxicant		-1.091		0.00359	BCL2L1,JUN,MYC,SGK1	70 (19)
CGAS	-0.04	enzyme				0.0036	CXCL10,IFIT2,TNF	61 (18)
deferasirox		chemical drug				0.0036	JUN,PIP5K1B,TNF	71 (13)
CD4	0.4	transmembrane receptor				0.0036	BCL2L1,IL10,TNF	70 (19)
CLU		other				0.0036	BCL2L1,NFKBIA,TNF	80 (20)
ACE2		peptidase				0.0036	CXCL10,IL12B,TNF	67 (17)
UBE2I	-0.154	enzyme				0.0036	CXCL10,MYC,SGK1	94 (22)
berberine		chemical drug				0.00361	BCL2L1,CD40,ICAM1,IL10,TNF	77 (19)
teriflunomide		chemical drug				0.00362	ICAM1,TNF	63 (7)
HDAC11	0.04	transcription regulator				0.00362	IL10,TNF	49 (12)
Traj18		other				0.00362	CD40,TNF
astragalin		chemical - endogenous non-mammalian				0.00362	ICAM1,TNF
DLG1	-0.049	kinase				0.00362	IL12B,TNF	82 (21)
DAB2IP	0.415	other				0.00362	EGR1,MYC	85 (23)
mir-320		microRNA				0.00362	MYC,TFRC
HCK	0.076	kinase				0.00362	SRC,TNF
WWP2	0.185	enzyme				0.00362	EGR2,TNF	62 (11)
LGALS7/LGALS7B		other				0.00362	EGR1,IL10	49 (7)
MFAP4		other				0.00362	NFKBIA,TNF
TRAF7	-0.061	enzyme				0.00362	JUN,MYC	90 (19)
AFP		transporter				0.00362	EGR1,EGR2
Flg		other				0.00362	ICAM1,NFKB1
ENTPD1	0.065	enzyme				0.00362	IL12B,TNF	81 (19)
NDFIP1	-0.028	other				0.00362	SRC,TNF	57 (7)
Ifnz (includes others)		cytokine				0.00362	CD40,CD83
SR1001		chemical reagent				0.00362	IL12B,TNF	47 (6)
acriflavine		chemical toxicant				0.00362	IL10,MYC
sesame oil		chemical reagent				0.00362	EGR1,GJA1
nedocromil sodium		chemical drug				0.00362	IL10,TNF	46 (7)
ampicillin		chemical drug				0.00362	IL10,TNF	50 (7)
zileuton		chemical drug				0.00362	ICAM1,TNF
TPCA-1		chemical drug				0.00362	TNF,TRAF1
delphinidin		chemical - endogenous non-mammalian				0.00362	BCL2L1,ICAM1
tyrphostin AG 1296		chemical drug				0.00362	ICAM1,JUN	78 (15)
RARA	0.076	ligand-dependent nuclear receptor		0		0.00365	CD9,DUSP1,EGR1,EGR2,FOSL2,JUN,MYC,PIK3CG,TNF	88 (19)
PSMB11		peptidase		0.6		0.00373	FLT1,NR4A1,PIK3CG,TNFRSF11A,TRAF1
HIPK2	0.182	kinase		1.052		0.00376	ANK1,BCL2L1,EGR1,TNF	90 (28)
MEF2D	0.279	transcription regulator				0.00376	EGR2,IL10,JUN,NR4A1	46 (7)
miR-6873-5p (miRNAs w/seed AGAGGGA)		mature microRNA		1.279	bias	0.00378	AMD1,AMPD3,ARHGEF40,CCL22,CNR1,FOSL2,IGFBP4,IL10,KIAA0040,LDLRAD3,MSL3,NFKBIZ,NINJ1,PACSIN1,SEMA7A,SLC37A2,SPIC,SRC,TFRC,TMEM201,TNF,TNFRSF11A
miR-1225-3p (miRNAs w/seed GAGCCCC)		mature microRNA		1.698	bias	0.0038	CCL22,DUSP1,DUSP2,DUSP8,FGD4,FOSL2,GRAP,IL10,MSL3,NAT8L,PTP4A3,RAP1GAP2,ROR2,SRC,ST3GAL2,TFRC,TRMT61A
MKNK1	0.031	kinase		-1.103	bias	0.00386	EGR1,ID2,IFIT2,MYC,NR4A3,TNF	54 (8)
miR-291a-3p (and other miRNAs w/seed AAGUGCU)		mature microRNA	Activated	2.16	bias	0.00386	CD83,CYBRD1,DNAJA2,DRAM1,DUSP2,FGD4,FLT1,HERPUD1,NR4A3,PALM2AKAP2,RAB27B,RGL1,SH2D5,TNF,TRIM8,USP12
rasagiline		chemical drug				0.00388	BCL2L1,EGR1,TFRC	68 (16)
LIN28B		other				0.00388	APELA,MYC,TNF
SPRY2		other				0.00388	ETV4,ETV5,ID2	67 (7)
N-(3-(aminomethyl)benzyl)acetamidine		chemical reagent				0.00388	BCL2L1,TNF,TRAF1	72 (13)
miR-4645-5p (and other miRNAs w/seed CCAGGCA)		mature microRNA		0.853	bias	0.00391	BATF,CCL22,CHST3,CNR1,ETV4,FGFRL1,FOXL1,GRAMD4,HIVEP3,NAT8L,NFKBIA,NINJ1,PIK3CG,PRNP,SGPP2,SH2D2A,SLC37A2,SLC43A3,SNX33,TNIP3,TRIM8,USP12
miR-4688 (and other miRNAs w/seed AGGGGCA)		mature microRNA		-1	bias	0.00392	ABCB9,CAPN5,CCL22,CHST3,CNR2,DUSP8,ENC1,FCGR2B,FOSL2,GDF7,GRAP,IER3,IL10,NAT8L,OSBP2,PAG1,PPTC7,RAB27B,RAP1GAP2,SEMA4B,SINHCAF,SRC,VPREB3,WSCD2,ZC3H12A
miR-4671-5p (miRNAs w/seed CCGAAGA)		mature microRNA		0	bias	0.00394	DRAM1,ENC1,GAB2,H2AC13,IER3,SH2D5,TMEM201,TRANK1
miR-349 (and other miRNAs w/seed AGCCCUG)		mature microRNA		0.535	bias	0.00394	AANAT,ANK1,CHST3,EGLN3,GAB2,GRAP,HSPA6,IGSF3,NFKBIE,PALM2AKAP2,RPL22L1,SEMA7A,SH2D5,TM2D3
miR-4421 (and other miRNAs w/seed CCUGUCU)		mature microRNA		-0.535	bias	0.00394	CCL22,CD40,CDC42BPB,CHST3,CNR1,DUSP4,EGLN3,HERPUD1,KLHL14,LTA,SLC39A14,STOX2,TRIM8,WSCD2
miR-7705 (miRNAs w/seed AUAGCUC)		mature microRNA		0	bias	0.00403	CD83,DNAJB1,DOP1A,FGD4,MFSD2A,PAG1,PALM2AKAP2,RAB27B,RGL1,SLC39A14
miR-4278 (miRNAs w/seed UAGGGGG)		mature microRNA	Activated	2.668	bias	0.00404	ADPRHL1,BCL2L1,CD83,FOSL2,GAB2,GJA1,HSPA6,IER3,IL10,KIAA0040,NFKBID,NT5DC3,REL,RGL1,SH3BP2,STOM,STOX2
miR-3126-5p (and other miRNAs w/seed GAGGGAC)		mature microRNA		0.243	bias	0.00404	CCL22,CNR1,CXCL10,EGR2,ENC1,FOSL2,HIVEP3,IGFBP4,KIF26B,NFKB1,PACSIN1,RAP1GAP2,SLC37A2,STOX2,TFRC,TMEM201,WSCD2
miR-155-3p (miRNAs w/seed UCCUACA)		mature microRNA	Activated	2.496	bias	0.0041	ABTB2,CD83,CHST3,CXCL10,CYBRD1,IRAK3,LTB,NFKBIE,NFKBIZ,SINHCAF,SLCO5A1,TFRC,ZC3H12A
FBXW7	-0.01	enzyme		0.943		0.00413	JUN,MYC,NFKB2,NFKBIA	84 (18)
miR-6851-3p (miRNAs w/seed GGCCCUU)		mature microRNA		0	bias	0.00413	ABTB2,BCL2L1,CHST3,CNR1,GRAMD4,NAT8L,PALM2AKAP2,PDE4B,PTGIR,ROR2,SH2D5,SLC43A3,SNX33,ZC3H12A
LIPE	0.17	enzyme				0.00414	EGR1,GJA1,ID2,NR4A1,TNF	79 (20)
miR-3150a-3p (and other miRNAs w/seed UGGGGAG)		mature microRNA		1.177	bias	0.00414	ABTB2,BCL2L1,CAPN5,CCL22,CYBRD1,DDN,DUSP2,ETV4,FOSL2,GAB2,IER3,IGFBP4,IL10,KIAA0040,LTA,NAT8L,OSBP2,PACSIN1,PAG1,POU3F1,RPS6KA2,SLC37A2,SNX33,ST3GAL2,TNF,WSCD2
TRH		other				0.00418	DUSP1,JUN,NR4A1	91 (21)
NGFR	0.562	transmembrane receptor				0.00418	IL10,JUN,TNF	73 (20)
CAMK4	0.166	kinase				0.00418	FOSL2,JUN,TNF	92 (22)
IGFBP3		other				0.00418	BCL2L1,ICAM1,TNF	71 (18)
NF2	-0.049	other				0.00418	IFIT2,MYC,TFRC	47 (7)
TFAP2B		transcription regulator				0.00418	IL12B,SLC19A1,TNF
mevalonic acid		chemical - endogenous mammalian				0.00418	CD40,ICAM1,TNF	72 (19)
anandamide		chemical - endogenous mammalian				0.00418	IL10,IL12B,TNF	66 (19)
miR-6862-3p (and other miRNAs w/seed CUCACCC)		mature microRNA		0	bias	0.00418	DNAJB1,DRAM1,IRAK3,KIAA0040,LTB,NABP1,NAT8L,PACSIN1,PALM2AKAP2,ROR2,SH2D2A,SLC39A14,SNX33,TMEM201
2-(4-amino-1-isopropyl-1H-pyrazolo[3,4-d]pyrimidin-3-yl)-1H-indol-5-ol		chemical reagent		0.243		0.0043	EGR1,EGR2,GJA1,NABP1,NR4A1,NR4A3	46 (5)
beraprost		chemical drug				0.00432	IL10,TNF
clobetasol propionate		chemical drug				0.00432	CD40,ICAM1	52 (7)
embelin		chemical - endogenous non-mammalian				0.00432	BCL2L1,MYC	61 (14)
ulipristal acetate		chemical drug				0.00432	BCL2L1,FLT1
KDM4D	-0.607	enzyme				0.00432	CCL22,IL12B
HCAR1		G-protein coupled receptor				0.00432	IL10,TNF
DEPTOR	-0.206	other				0.00432	CXCL10,ICAM1	52 (7)
ALOX12	0.298	enzyme				0.00432	IL12B,JUN	82 (21)
TYRO3	-0.052	kinase				0.00432	EGR2,TNF	88 (19)
ACVR2A	-0.254	kinase				0.00432	ICAM1,ID2
PLTP	-0.035	enzyme				0.00432	IL10,TNF	83 (23)
PRAME	0.038	other				0.00432	BCL2L1,CD40
IL1R2		transmembrane receptor				0.00432	ICAM1,TNF	79 (16)
CD19	0.019	transmembrane receptor				0.00432	IL10,TNF	69 (21)
RB1CC1	0.062	other				0.00432	CXCL10,MYC
ERRFI1	0.093	other				0.00432	NFKB1,TNF	65 (13)
DGKZ	0.106	kinase				0.00432	IL12B,TNF	73 (14)
ELN		other				0.00432	PTK2,TNF
CACNA1A	-0.006	ion channel				0.00432	IL10,TNF	61 (7)
CXCL1		cytokine				0.00432	ICAM1,TNF	62 (20)
CLEC4A		transmembrane receptor				0.00432	IL10,TNF	46 (7)
brusatol		chemical reagent				0.00432	CXCL10,ICAM1	47 (7)
clorgyline		chemical drug				0.00432	IL10,MYC	46 (7)
bisphenol A diglycidyl ether		chemical reagent				0.00432	EGLN3,ICAM1	42 (7)
quinacrine		chemical drug				0.00432	BCL2L1,PRNP
GSK2193874		chemical reagent				0.00432	IL10,TNF
catecholamine		chemical - other				0.00432	IL10,TNF
roflumilast N-oxide		chemical - endogenous mammalian				0.00432	ICAM1,TNF
cucurbitacin B		chemical - endogenous non-mammalian				0.00432	BCL2L1,MYC	63 (13)
8-oxo-7-hydrodeoxyguanosine		chemical - endogenous mammalian				0.00432	ICAM1,TNF
diaminopimelic acid		chemical - endogenous non-mammalian				0.00432	IL10,TNF
CCL5	-0.615	cytokine		-1.998		0.00432	CD40,DUSP1,SGK1,TNF	79 (20)
rottlerin		chemical drug	Activated	2		0.00432	ICAM1,IL10,JUN,TNF	83 (23)
miR-4659a-5p (and other miRNAs w/seed UGCCAUG)		mature microRNA	Activated	2.138	bias	0.00433	ATP2B1,BATF,DRAM1,FCGR2B,GPER1,HERPUD1,HIVEP3,KIAA0040,LENG9,LMO2,MACIR,MSL3,NR4A3,STAT5A
miR-4515 (miRNAs w/seed GGACUGG)		mature microRNA		0.728	bias	0.00437	BCL2L1,CNR2,DNAJB1,DUSP8,EGLN3,GAB2,HIVEP3,KIF26B,LENG9,NFKBID,NFKBIZ,PDE4B,RAB27B,SLCO5A1,STOX2,WNT9A,WSCD2
miR-1273h-5p (and other miRNAs w/seed UGGGAGG)		mature microRNA		-1.061	bias	0.0044	ABI3,ADPRHL1,BCL2L1,CAPN5,CCL22,CHST3,CNR2,CPNE5,CXCL10,DUSP8,EFNA4,FOSL2,GAB2,IRAK3,KIAA0040,NINJ1,NT5DC3,NUAK2,OSBP2,PACSIN1,PAG1,PRNP,RAP1GAP2,REL,RPS6KA2,SINHCAF,SLC16A4,SNX33,STOM,SUSD3,TNFRSF11A,VPREB3
HOXA10	0.161	transcription regulator		0.447		0.00441	EGR2,FLT1,GJA1,ID2,NR4A1,PTGER4
miR-4471 (and other miRNAs w/seed GGGAACU)		mature microRNA		1.387	bias	0.00441	BCL2L1,CAPN5,CLEC17A,CNR1,CPNE5,ETV5,IGSF3,IL12B,KIF26B,LDLRAD3,PALM2AKAP2,POU3F1,PTGIR
miR-4433b-3p (miRNAs w/seed AGGAGUG)		mature microRNA		-1.069	bias	0.00443	ABCB9,ADRB2,AMPD3,CNR2,CPNE5,CYBRD1,DNAJB1,DUSP1,EGLN3,GPER1,IGFBP4,KIAA0040,PACSIN1,TFRC
miR-6844 (miRNAs w/seed UCUUUGU)		mature microRNA		1.36	bias	0.00446	CD83,CYBRD1,GEM,IER3,INSIG1,KIAA0040,PALM2AKAP2,PTK2,RAB27B,SH2D2A,SRC
levodopa		chemical - endogenous mammalian		-1.857		0.00447	ABI3,BCL2L1,CNR1,DUSP1,EGR2,IER3,IL4I1,MFSD2A,PDE4DIP,PIK3CG,PPTC7,SIAH2,SYNE1	56 (7)
TNFSF15		cytokine				0.00449	CD40,CD83,TNF	68 (16)
pimagedine		chemical drug				0.00449	BCL2L1,ICAM1,TNF	75 (20)
tempol		chemical drug				0.00449	BCL2L1,ICAM1,SGK1	71 (18)
histone deacetylase		complex				0.00449	ID2,SSTR2,TNF
ethionine		chemical toxicant				0.00449	IER3,MYC,TNF
LAMP2	0.003	enzyme		-1		0.00452	CXCL10,IGFBP4,LTA,TNF
PTPN11	-0.136	phosphatase				0.00452	BCL2L1,EGR1,JUN,TNF	77 (23)
N-Ac-Leu-Leu-norleucinal		chemical - protease inhibitor		0.927		0.00452	BCL2L1,ICAM1,IER3,NFKBIA	75 (18)
miR-551b-3p (and other miRNAs w/seed CGACCCA)		mature microRNA		0.816	bias	0.00453	ADPRHL1,FOXL1,IER3,PTK2,SEMA7A,TRAF1
miR-5188 (miRNAs w/seed AUCGGAC)		mature microRNA		-0.447	bias	0.00457	CYBRD1,DUSP4,GDF7,PALM2AKAP2,RPS6KA2
FOXA2		transcription regulator		-0.378		0.00458	CCL22,IL10,NFKB2,NFKBIE,PRNP,STAT5A,TNF	74 (10)
miR-4290 (miRNAs w/seed GCCCUCC)		mature microRNA		1.342	bias	0.00467	ABCB9,CCDC110,CHST3,DNAJB1,DRAM1,DUSP4,GAB2,GRAMD1B,GRAMD4,GRAP,HIVEP3,HSPA6,KIAA0040,LENG9,LTA,NAT8L,PTP4A3,SH2D2A,SH2D5,SNX33
JUND	-0.408	transcription regulator				0.00472	CXCL10,IL10,NR4A1,TNF	89 (21)
delta-9-tetrahydrocannabinol		chemical drug		-1		0.00472	CNR1,IL10,LTA,TNF	78 (21)
miR-6810-5p (and other miRNAs w/seed UGGGGAC)		mature microRNA		0	bias	0.00479	ABTB2,BCL2A1,CAPN5,CNR1,CYBRD1,DDN,ETV4,GRAMD4,HIVEP3,IER3,KIAA0040,NFKB2,NFKBID,PACSIN1,PTGIR,RPS6KA2,SEMA4B,SLC37A2,SNX33,WSCD2
miR-4727-3p (miRNAs w/seed UAGUGGG)		mature microRNA		1.069	bias	0.0048	AMPD3,CD83,CD9,CNR2,EGR2,FOSL2,GAB2,GRAMD1B,KIAA0040,PALM2AKAP2,PIP5K1B,PTGER4,SUSD3,TNF
NORAD	0.162	other				0.00482	IGFBP4,JUN,SGK1
PGF	-0.062	growth factor				0.00482	EGR1,FLT1,TNF	88 (23)
mitoxantrone		chemical drug				0.00482	CXCL10,IFIT2,TNF	67 (7)
H-7		chemical - kinase inhibitor				0.00482	EGR1,IFIT2,MYC	91 (23)
KIN001-043		chemical drug				0.00482	IL10,MYC,TNF	77 (20)
KLF2	0.237	transcription regulator	Activated	2.232		0.0049	CD40,FLT1,MYC,NFKBIA,TFRC,TNF	71 (15)
miR-1202 (and other miRNAs w/seed UGCCAGC)		mature microRNA		0.535	bias	0.00491	CNR1,DRAM1,DUSP2,FLT1,GRAP,IRAK3,MYC,PACSIN1,PIK3CG,PTGIR,RGL1,TNF,TRAF1,WSCD2
ATG5	0.119	other				0.00493	ICAM1,IL10,MAP2K6,TNF	62 (20)
miR-92a-2-5p (miRNAs w/seed GGUGGGG)		mature microRNA		0.131	bias	0.00494	ADPRHL1,ATP6V0A1,BATF,BCL2L1,CAPN5,CCL22,FOSL2,GRAMD1B,GRAP,HIVEP3,ICAM1,KIAA0040,NAT8L,NFKB2,NR4A3,NUAK2,PALM2AKAP2,PTPN6,RAB27B,SEMA4B,SH2D5,ST3GAL2,SUSD3,TMEM201,TRANK1
methotrexate		chemical drug		1.924		0.005	AMD1,CXCL10,DUSP1,ICAM1,MAP2K6,MYC,TNF	91 (20)
miR-10394-3p (and other miRNAs w/seed GGGCGCG)		mature microRNA		1.265	bias	0.00501	BATF,CD40,CDC42EP5,GDF7,IER3,JUN,NAT8L,NUAK2,POU3F1,SUSD3
IRS1	0.135	enzyme				0.00503	EGR1,GJA1,ID2,IGFBP4,MYC	96 (23)
KLF11	-0.161	transcription regulator		0.64		0.00503	IL10,IL12B,MYC,NFKB1,TNF	63 (11)
miR-1180-5p (and other miRNAs w/seed GACCCAC)		mature microRNA	Activated	2.121	bias	0.00506	DNAJB1,GAB2,IER3,INSIG1,MACIR,MSL3,WNT9A,ZC3H12A
16,16-dimethylprostaglandin E2		chemical - endogenous mammalian				0.00508	PTGER4,TNF	46 (7)
darapladib		chemical drug				0.00508	IL10,TNF
ladostigil		chemical drug				0.00508	BCL2L1,TFRC
particulate matter		chemical reagent				0.00508	IL10,TNF	57 (11)
DHCR24	0.072	enzyme				0.00508	CD9,TNF
KIF26A		other				0.00508	MYC,PTK2
iron dextran		chemical drug				0.00508	NFKBIA,TNF
CRY2	0.107	enzyme				0.00508	SGK1,TNF
BCAR1	0.326	enzyme				0.00508	EGR1,SRC
PIK3R2		kinase				0.00508	BCL2L1,CXCL10	70 (15)
DOCK2	0.046	other				0.00508	IL10,TNF
CD163		transmembrane receptor				0.00508	ICAM1,TNF	49 (7)
UGCG	-0.256	enzyme				0.00508	BCL2L1,ICAM1
LETMD1	0.003	other				0.00508	IL10,TNF	48 (7)
PON1		phosphatase				0.00508	ICAM1,TNF	45 (7)
CRY1		enzyme				0.00508	SGK1,TNF
FTH1	-0.152	enzyme				0.00508	IL10,TFRC
1-trifluoromethoxyphenyl-3-(1-propionylpiperidine-4-yl)urea		chemical reagent				0.00508	IL12B,TNF	53 (7)
HSPA1A/HSPA1B	-0.826	enzyme				0.00508	PTK2,TNF	62 (11)
6-aminopyrazolopyrimidine derivative compound II		chemical drug				0.00508	IL10,TNF	49 (7)
cantharidin		chemical drug				0.00508	BCL2L1,TNF	84 (23)
abscisic acid		chemical - endogenous non-mammalian				0.00508	IL10,TNF	80 (22)
hydroquinone		chemical - endogenous mammalian				0.00508	JUN,TNF	58 (12)
spermine nitric oxide complex		chemical toxicant				0.00508	BCL2L1,ICAM1	72 (12)
N,N-dimethylsphingosine		chemical reagent				0.00508	ICAM1,TNF	74 (19)
isatoribine		chemical reagent				0.00508	CD40,TNF	52 (7)
GCG		other		-1.982		0.00515	BCL2L1,FOSL2,IGFBP4,PLK3	44 (9)
epinephrine		chemical - endogenous mammalian		-0.136		0.00515	IL10,IL12B,TFRC,TNF	77 (24)
Mir122a,b		group				0.00516	BCL2L1,IL10,TNF	91 (19)
AGTR1		G-protein coupled receptor				0.00516	DUSP1,JUN,SGK1	88 (18)
STAG2	0.017	other				0.00516	CXCL10,IFIT2,TNF
PDPK1	0.217	kinase				0.00516	CXCL10,MYC,TNF	70 (18)
BAG1	-0.346	other				0.00516	BCL2L1,JUN,PTK2	83 (12)
IL17F		cytokine				0.00516	CXCL10,ICAM1,LTA	58 (7)
propofol		chemical drug				0.00516	BCL2L1,EGR1,TNF	82 (21)
miR-3605-3p (miRNAs w/seed CUCCGUG)		mature microRNA		0.333	bias	0.00516	ADPRHL1,FOXL1,GPER1,IER3,JUN,LTA,TNF,TRAF1,WSCD2
IL1RN		cytokine		1.403		0.0052	GJA1,ICAM1,IGFBP4,IL10,TNF	87 (21)
miR-3594-5p (and other miRNAs w/seed CCAGGGC)		mature microRNA		1.961	bias	0.00521	AANAT,ARHGEF40,ATP2B1,ATP6V0A1,BCL2L1,CCL22,CNR1,CNR2,EFNA4,ETV4,GRAP,IGFBP4,INSIG1,MACIR,NAT8L,NINJ1,PTGIR,PTPN6,SH2D2A,SH3BP2,SLC39A14,SNX33,TFRC,TRIM8,TRMT61A,WNT9A
miR-11181-5p (and other miRNAs w/seed UCUGACC)		mature microRNA		1.732	bias	0.00521	ANK1,EGR1,ID2,IRAK3,LRIG1,NINJ1,PPTC7,SH2D2A,SNX33,TFRC,TRAF1,ZC3H12A
miR-936 (miRNAs w/seed CAGUAGA)		mature microRNA		1.387	bias	0.00523	CNR1,CXCL10,EGLN3,EGR1,GRAMD1B,ICAM1,IFIT2,LTB,SERPINE2,SGPP2,SH2D5,SINHCAF,SUSD3
NOS2		enzyme		-0.883		0.00529	BCL2A1,GJA1,IL10,IL12B,NFKBIA,TNF	80 (19)
miR-6808-5p (and other miRNAs w/seed AGGCAGG)		mature microRNA		0.408	bias	0.0053	ADPRHL1,CCL22,CNR2,ETV5,GPER1,JUN,LTA,MAP2K6,MFSD2A,NAT8L,NINJ1,NT5DC3,PALM2AKAP2,PDE4B,PPTC7,PTK2,RAP1GAP2,SINHCAF,SNX33,SRC,TMEM201,TRAF1,WNT9A,WSCD2
miR-6800-3p (miRNAs w/seed ACCUCUC)		mature microRNA	Activated	2.111	bias	0.00541	GAB2,GJA1,INSIG1,KIAA0040,LRIG1,PAG1,SH2D5,SINHCAF,SLC39A14,SLCO5A1,TFRC
SCD	0.054	enzyme	Activated	2.338		0.00542	CXCL10,EGR1,HERPUD1,JUN,SGPP2,TNF	98 (22)
miR-204-3p (and other miRNAs w/seed CUGGGAA)		mature microRNA		1.789	bias	0.00549	CAPN5,CLEC17A,CNR2,DNAJB1,DUSP4,EGLN3,ETV4,GAB2,GEM,GRAMD1B,IGFBP4,NINJ1,PAG1,PTGIR,REL,RPS6KA2,SLCO5A1,STOM,TRAF1,TRIM8
miR-143-3p (and other miRNAs w/seed GAGAUGA)		mature microRNA		-0.535	bias	0.00549	CCDC110,CNR1,CYBRD1,DRAM1,EGR1,FOSL2,KIAA0040,LDLRAD3,PAG1,PALM2AKAP2,PIK3CG,SINHCAF,SLC37A2,STOX2
SELPLG	0.497	other				0.00551	BCL2A1,IL10,TNF	74 (18)
IRAK1	-0.044	kinase				0.00551	CXCL10,IL10,TNF	65 (19)
miR-3173-5p (and other miRNAs w/seed GCCCUGC)		mature microRNA		0.728	bias	0.00552	AANAT,ABTB2,ANK1,CHST3,CNR2,DUSP2,ETV5,GAB2,GDF7,GRAP,NAT8L,PACSIN1,PTGIR,PTPN6,SH2D5,TM2D3,TRAF1
miR-4525 (and other miRNAs w/seed GGGGGAU)		mature microRNA		0.408	bias	0.00554	ABTB2,ADRB2,BCL2L1,CCL22,DUSP8,EFNA4,FGFRL1,FOSL2,GDF7,IFIT2,KLHL14,NR4A1,PAG1,PALM2AKAP2,PLK3,PTPN6,SERPINE2,SINHCAF,SLC37A2,SNX33,SRC,ST3GAL2,TFRC,WSCD2
miR-4489 (miRNAs w/seed GGGGCUA)		mature microRNA		1.091	bias	0.00555	ABI3,ABTB2,BCL2L1,CCL22,CYBRD1,DUSP8,EGLN3,ENC1,FGFRL1,ICAM1,INSIG1,KIAA0040,LTA,NAT8L,OSBP2,RGL1,SH2D5,TMEM201,TNF,TRAF1,WSCD2
mycophenolic acid		chemical drug		-1.067		0.0056	ADRB2,DUSP1,ID2,NFKB2	84 (13)
miR-3571 (and other miRNAs w/seed ACACACU)		mature microRNA		0.577	bias	0.00562	CNR1,ID2,KIAA0040,LDLRAD3,LONRF1,MACIR,NAT8L,PAG1,SINHCAF,SLCO5A1,WNT9A,WSCD2
miR-491-5p (and other miRNAs w/seed GUGGGGA)		mature microRNA		1.382	bias	0.00568	AMD1,AMPD3,ATP6V0A1,BCL2L1,CAPN5,CCL22,CHST3,CNR2,DDN,DUSP2,ETV4,FGFRL1,FOSL2,GRAMD1B,ICAM1,IGFBP4,KIAA0040,LTA,NAT8L,NFKB2,NFKBID,OSBP2,PACSIN1,PTK2,RAB27B,SLC19A1,SNX33,SRC,TRANK1
diethylnitrosamine		chemical toxicant				0.0057	BCL2L1,JUN,MYC,NFKB1,TNF	76 (19)
SB-431542		chemical reagent		-1.446		0.0057	GJA1,ID2,IL10,MYC,TFRC	63 (7)
bexarotene		chemical drug		0.816		0.00584	ADRB2,DUSP1,HERPUD1,ICAM1,MAP3K8,SIAH2
IRS2	0.122	enzyme				0.00588	EGR1,MYC,TNF	95 (27)
PTPRC	0.139	phosphatase				0.00588	BCL2A1,IL10,TNF	74 (21)
CYP27B1	0.079	enzyme				0.00588	ATP2B1,FLT1,IL10
TNC		other				0.00588	ID2,MYC,TNF	73 (20)
LRP5	0.002	transmembrane receptor				0.00588	ADRB2,IL10,TNF	49 (7)
CASR		G-protein coupled receptor	Inhibited	-2.236		0.00588	BCL2L1,CXCL10,EGR1,IER3,SRC	84 (22)
Serpin		group				0.00589	IL10,TNF	53 (10)
4-nonylphenol		chemical toxicant				0.00589	IL10,MYC
mocetinostat		chemical drug				0.00589	CXCL10,TNF	61 (13)
GPRC6A		G-protein coupled receptor				0.00589	EGR1,TNF	65 (13)
TFAP2E		transcription regulator				0.00589	IL12B,TNF
Adaptor protein 1		complex				0.00589	IL10,MYC
BTLA	1.008	other				0.00589	IL12B,TNF	43 (7)
TRAF3IP3	-0.276	other				0.00589	MYC,TNF	76 (22)
PECAM1	0.623	other				0.00589	BCL2L1,TNF	75 (20)
SCAVENGER receptor CLASS A		group				0.00589	IL10,TNF	45 (7)
PELI1	0.085	enzyme				0.00589	IL12B,TNF	59 (18)
F10		peptidase				0.00589	EGR1,ICAM1	72 (21)
CDK6	-0.323	kinase				0.00589	IL10,NFKBIZ	64 (7)
RBP3		transporter				0.00589	IL10,TNF	46 (7)
LAMC1	0.062	other				0.00589	EGR2,ETV5
PEMT	-0.206	enzyme				0.00589	HERPUD1,TNF
PTGER3		G-protein coupled receptor				0.00589	IL10,TNF	76 (20)
ST14	0.656	peptidase				0.00589	ICAM1,TNF	68 (11)
ADAM15	-0.093	peptidase				0.00589	FLT1,TNF
ferric ammonium citrate		chemical drug				0.00589	MYC,TFRC
picryl chloride		chemical toxicant				0.00589	CXCL10,TNF	46 (7)
methoxsalen		chemical drug				0.00589	IL10,IL12B	63 (17)
metoprolol		chemical drug				0.00589	GJA1,MYC
muromonab-CD3		biologic drug				0.00589	TFRC,TNF
SU5402		chemical drug				0.00589	ETV5,LTB
pentobarbital		chemical drug				0.00589	JUN,NR4A1	58 (9)
zeranol		chemical - endogenous mammalian				0.00589	BCL2L1,MYC	59 (7)
anti-benzo(a)pyrene-diol-epoxide		chemical toxicant				0.00589	JUN,TNF	79 (19)
CpdX-D3		chemical reagent				0.00589	IL10,TNF
palmitoleic acid		chemical - endogenous mammalian				0.00589	IL10,TNF	66 (12)
beta-1,3-glucan		chemical drug				0.00589	IL12B,TNF	80 (23)
growth factor		group				0.00589	DUSP1,MYC	85 (21)
[truncated: 2,270 more rows]

## Sheet: Table S4A
Ingenuity Pathway Analysis, canonical pathways for 8d versus Ibrutinib differentially down-regulated genes (log2FC <-0.5; pvalue<0.01).
© 2000-2022 QIAGEN. All rights reserved.
Ingenuity Canonical Pathways	-log(p-value)	Ratio	z-score	Molecules
Xenobiotic Metabolism AHR Signaling Pathway	3.84	0.0345	#NUM!	AHRR,CYP1A1,CYP1A2
Regulation Of The Epithelial Mesenchymal Transition In Development Pathway	3.84	0.0345	#NUM!	SNAI1,WNT11,WNT7B
Bupropion Degradation	3.4	0.08	#NUM!	CYP1A1,CYP1A2
Aryl Hydrocarbon Receptor Signaling	3.07	0.0189	#NUM!	AHRR,CYP1A1,CYP1A2
Acetone Degradation I (to Methylglyoxal)	3	0.05	#NUM!	CYP1A1,CYP1A2
Estrogen Biosynthesis	2.89	0.0444	#NUM!	CYP1A1,CYP1A2
Regulation of the Epithelial-Mesenchymal Transition Pathway	2.82	0.0154	#NUM!	SNAI1,WNT11,WNT7B
Nicotine Degradation III	2.67	0.0345	#NUM!	CYP1A1,CYP1A2
PCP (Planar Cell Polarity) Pathway	2.64	0.0333	#NUM!	WNT11,WNT7B
Melatonin Degradation I	2.62	0.0323	#NUM!	CYP1A1,CYP1A2
Nicotine Degradation II	2.56	0.0303	#NUM!	CYP1A1,CYP1A2
Superpathway of Melatonin Degradation	2.55	0.0299	#NUM!	CYP1A1,CYP1A2
Basal Cell Carcinoma Signaling	2.49	0.0278	#NUM!	WNT11,WNT7B
Role of WNT/GSK-3β Signaling in the Pathogenesis of Influenza	2.42	0.0256	#NUM!	WNT11,WNT7B
Xenobiotic Metabolism Signaling	2.33	0.0103	#NUM!	AHRR,CYP1A1,CYP1A2
Phenylethylamine Degradation I	2.33	0.25	#NUM!	AOC2
Unfolded protein response	2.3	0.0222	#NUM!	HSPA1A/HSPA1B,PPP1R15A
Pulmonary Fibrosis Idiopathic Signaling Pathway	2.19	0.0092	#NUM!	SNAI1,WNT11,WNT7B
Role of NANOG in Mammalian Embryonic Stem Cell Pluripotency	2.06	0.0167	#NUM!	WNT11,WNT7B
Hepatic Fibrosis Signaling Pathway	1.89	0.00713	#NUM!	SNAI1,WNT11,WNT7B
Factors Promoting Cardiogenesis in Vertebrates	1.86	0.0131	#NUM!	WNT11,WNT7B
Ovarian Cancer Signaling	1.83	0.0127	#NUM!	WNT11,WNT7B
HOTAIR Regulatory Pathway	1.8	0.0123	#NUM!	WNT11,WNT7B
Human Embryonic Stem Cell Pluripotency	1.79	0.012	#NUM!	WNT11,WNT7B
Glioblastoma Multiforme Signaling	1.76	0.0117	#NUM!	WNT11,WNT7B
WNT/β-catenin Signaling	1.75	0.0116	#NUM!	WNT11,WNT7B
D-myo-inositol (1,4,5)-trisphosphate Degradation	1.73	0.0625	#NUM!	SYNJ2
1D-myo-inositol Hexakisphosphate Biosynthesis II (Mammalian)	1.7	0.0588	#NUM!	SYNJ2
D-myo-inositol (1,3,4)-trisphosphate Biosynthesis	1.7	0.0588	#NUM!	SYNJ2
Xenobiotic Metabolism CAR Signaling Pathway	1.68	0.0105	#NUM!	CYP1A1,CYP1A2
Pulmonary Healing Signaling Pathway	1.64	0.0101	#NUM!	WNT11,WNT7B
Superpathway of D-myo-inositol (1,4,5)-trisphosphate Metabolism	1.59	0.0455	#NUM!	SYNJ2
Role of Osteoblasts, Osteoclasts and Chondrocytes in Rheumatoid Arthritis	1.55	0.00893	#NUM!	WNT11,WNT7B
NRF2-mediated Oxidative Stress Response	1.5	0.00844	#NUM!	CYP1A1,CYP1A2
Colorectal Cancer Metastasis Signaling	1.4	0.00738	#NUM!	WNT11,WNT7B
TWEAK Signaling	1.37	0.027	#NUM!	TNFRSF12A
Synaptogenesis Signaling Pathway	1.27	0.00631	#NUM!	CDH9,GRIN2D
nNOS Signaling in Neurons	1.27	0.0213	#NUM!	GRIN2D
Role of Macrophages, Fibroblasts and Endothelial Cells in Rheumatoid Arthritis	1.25	0.0061	#NUM!	WNT11,WNT7B
CSDE1 Signaling Pathway	1.19	0.0179	#NUM!	SNAI1
Retinoic acid Mediated Apoptosis Signaling	1.17	0.0167	#NUM!	TIPARP
PXR/RXR Activation	1.13	0.0154	#NUM!	CYP1A2
Mitotic Roles of Polo-Like Kinase	1.13	0.0152	#NUM!	PRC1
Glutamate Receptor Signaling	1.13	0.0152	#NUM!	GRIN2D
BAG2 Signaling Pathway	1.03	0.0119	#NUM!	HSPA1A/HSPA1B
PDGF Signaling	1.02	0.0116	#NUM!	SYNJ2
Molecular Mechanisms of Cancer	1.01	0.00447	#NUM!	WNT11,WNT7B
IL-4 Signaling	0.983	0.0108	#NUM!	SYNJ2
Death Receptor Signaling	0.971	0.0104	#NUM!	TIPARP
UVA-Induced MAPK Signaling	0.963	0.0102	#NUM!	TIPARP
Apelin Cardiomyocyte Signaling Pathway	0.959	0.0101	#NUM!	SLC9A3
Neuropathic Pain Signaling In Dorsal Horn Neurons	0.951	0.0099	#NUM!	GRIN2D
Axonal Guidance Signaling	0.921	0.00394	#NUM!	WNT11,WNT7B
Amyotrophic Lateral Sclerosis Signaling	0.896	0.0087	#NUM!	GRIN2D
Fc Epsilon RI Signaling	0.886	0.00847	#NUM!	SYNJ2
Cardiac Hypertrophy Signaling (Enhanced)	0.876	0.00369	#NUM!	WNT11,WNT7B
Synaptic Long Term Potentiation	0.845	0.00763	#NUM!	GRIN2D
Atherosclerosis Signaling	0.845	0.00763	#NUM!	TNFRSF12A
Gα12/13 Signaling	0.839	0.00752	#NUM!	CDH9
Role of PKR in Interferon Induction and Antiviral Response	0.83	0.00735	#NUM!	HSPA1A/HSPA1B
Glucocorticoid Receptor Signaling	0.827	0.00344	#NUM!	HSPA1A/HSPA1B,TSC22D3
Reelin Signaling in Neurons	0.821	0.00719	#NUM!	GRIN2D
Insulin Receptor Signaling	0.818	0.00714	#NUM!	SYNJ2
Endocannabinoid Neuronal Synapse Pathway	0.793	0.00671	#NUM!	GRIN2D
PTEN Signaling	0.79	0.00667	#NUM!	SYNJ2
NAD Signaling Pathway	0.788	0.00662	#NUM!	TIPARP
Epithelial Adherens Junction Signaling	0.772	0.00637	#NUM!	SNAI1
eNOS Signaling	0.767	0.00629	#NUM!	HSPA1A/HSPA1B
Aldosterone Signaling in Epithelial Cells	0.754	0.0061	#NUM!	HSPA1A/HSPA1B
Dopamine-DARPP32 Feedback in cAMP Signaling	0.71	0.00546	#NUM!	GRIN2D
3-phosphoinositide Degradation	0.695	0.00524	#NUM!	SYNJ2
Regulation Of The Epithelial Mesenchymal Transition By Growth Factors Pathway	0.693	0.00521	#NUM!	SNAI1
Natural Killer Cell Signaling	0.678	0.00503	#NUM!	HSPA1A/HSPA1B
PI3K/AKT Signaling	0.678	0.00503	#NUM!	SYNJ2
ILK Signaling	0.676	0.005	#NUM!	SNAI1
Ephrin Receptor Signaling	0.672	0.00493	#NUM!	GRIN2D
HIF1α Signaling	0.662	0.00481	#NUM!	HSPA1A/HSPA1B
RHOGDI Signaling	0.648	0.00465	#NUM!	CDH9
Calcium Signaling	0.644	0.00459	#NUM!	GRIN2D
EIF2 Signaling	0.633	0.00446	#NUM!	PPP1R15A
Neurovascular Coupling Signaling Pathway	0.631	0.00444	#NUM!	GRIN2D
Superpathway of Inositol Phosphate Compounds	0.616	0.00427	#NUM!	SYNJ2
Circadian Rhythm Signaling	0.565	0.00373	#NUM!	GRIN2D
Signaling by Rho Family GTPases	0.565	0.00373	#NUM!	CDH9
Protein Ubiquitination Pathway	0.556	0.00364	#NUM!	HSPA1A/HSPA1B
Opioid Signaling Pathway	0.55	0.00357	#NUM!	GRIN2D
Huntington's Disease Signaling	0.545	0.00353	#NUM!	HSPA1A/HSPA1B
Neuroinflammation Signaling Pathway	0.504	0.00315	#NUM!	GRIN2D
Estrogen Receptor Signaling	0.416	0.00245	#NUM!	SNAI1
CREB Signaling in Neurons	0.288	0.00165	#NUM!	GRIN2D
B Cell Receptor Signaling	0.277	0.00158	#NUM!	SYNJ2
Systemic Lupus Erythematosus In B Cell Signaling Pathway	0.237	0.00138	#NUM!	SYNJ2
FAK Signaling	0	0.000961	#NUM!	SHB

## Sheet: Table S4B
Ingenuity Pathway Analysis, upstream regulators for 8d versus Ibrutinib differentially down-regulated genes (log2FC <-0.5; pvalue<0.01).
© 2000-2022 QIAGEN. All rights reserved.
Upstream Regulator	Expr Log Ratio	Molecule Type	Predicted Activation State	Activation z-score	Flags	p-value of overlap	Target Molecules in Dataset	Mechanistic Network
laquinimod		chemical drug	Inhibited	-2.2	bias	2.26e-07	AHRR,CYP1A1,CYP1A2,SLC9A3,TIPARP
SNCA		enzyme		0		3.73e-07	CAMKV,CDH9,GRIN2D,ICAM5,JSRP1,SYNJ2,TSC22D3
Ahr-Arnt		complex				4.86e-07	AHRR,CYP1A1,CYP1A2
Ahr-aryl hydrocarbon-Arnt		complex				6.18e-07	AHRR,CYP1A1,CYP1A2
AHR	-0.131	ligand-dependent nuclear receptor		-1.375	bias	1.08e-06	AHRR,CYP1A1,CYP1A2,PPP1R15A,SHB,SNAI1,TIPARP
3,4,5,3',4'-pentachlorobiphenyl		chemical toxicant		-1.918	bias	3.59e-06	CYP1A1,CYP1A2,HSPA1A/HSPA1B,TIPARP
3-nitrobenzanthrone		chemical toxicant				4.46e-06	CYP1A1,CYP1A2
benoxaprofen		chemical drug				8.91e-06	CYP1A1,CYP1A2
salicylamide		chemical drug				8.91e-06	CYP1A1,CYP1A2
estrogen receptor		group		0		1.44e-05	CDH9,CYP1A1,HSPA1A/HSPA1B,SNAI1,TSC22D3
dibenzoylmethane		chemical toxicant				2.22e-05	CYP1A1,CYP1A2
benz[a]anthracene		chemical toxicant				2.22e-05	CYP1A1,CYP1A2
tetrachlorodibenzodioxin		chemical toxicant		-1.944		2.5e-05	AHRR,CYP1A1,CYP1A2,HSPA1A/HSPA1B,SHB,TIPARP	8 (2)
patulin		chemical toxicant				3.11e-05	CYP1A1,CYP1A2
bergamottin		chemical - endogenous non-mammalian				3.11e-05	CYP1A1,CYP1A2
2,3,4,7,8-pentachlorodibenzofuran		chemical toxicant				3.64e-05	CYP1A1,CYP1A2,HSPA1A/HSPA1B
polychlorinated biphenyls		chemical reagent				4.14e-05	CYP1A1,CYP1A2
NCX-4040		chemical drug				4.14e-05	CYP1A1,CYP1A2
miR-566 (and other miRNAs w/seed GGCGCCU)		mature microRNA	Activated	2.236	bias	5.14e-05	ARHGAP19-SLIT1,B3GNT7,PRC1,RBPMS2,SYNJ2
miR-128-1-5p (and other miRNAs w/seed GGGGCCG)		mature microRNA	Activated	3	bias	5.34e-05	AHRR,ARHGAP19-SLIT1,CAMKV,GRIN2D,MYADML2,RBPMS2,SYNJ2,TNFRSF12A,WNT7B
coal tar		chemical drug				8.12e-05	CYP1A1,CYP1A2
miR-1900 (and other miRNAs w/seed GCCGCCC)		mature microRNA	Activated	2.449	bias	8.59e-05	AOC2,CAMKV,MYADML2,RBPMS2,SHB,WNT7B
polycyclic aromatic hydrocarbons		chemical toxicant				0.000115	CYP1A1,CYP1A2
miR-5627-5p (and other miRNAs w/seed GAGGGUG)		mature microRNA	Activated	2.828	bias	0.000139	ARHGAP19-SLIT1,CDH9,CYP1A1,NAT16,RBPMS2,SHB,SNAI1,WNT7B
quercetin		chemical drug		-1.732		0.000175	AHRR,CYP1A1,CYP1A2,PPP1R15A	7 (2)
aroclor 1254		chemical toxicant				0.000176	CYP1A1,CYP1A2
NO 1886		chemical drug				0.0002	CYP1A1,CYP1A2
carbon tetrachloride		chemical toxicant				0.000223	CYP1A1,CYP1A2,PPP1R15A,TNFRSF12A
indirubin		chemical drug				0.000225	CYP1A1,CYP1A2
DPP-23		chemical reagent				0.000251	HSPA1A/HSPA1B,PPP1R15A
metyrapone		chemical drug				0.000251	CYP1A1,CYP1A2
miR-132-5p (miRNAs w/seed CCGUGGC)		mature microRNA	Activated	2.236	bias	0.0003	ARHGAP19-SLIT1,CYP1A2,MYADML2,SLC9A3,TSC22D3
miR-6751-5p (and other miRNAs w/seed UGGGGGU)		mature microRNA	Activated	3	bias	0.000467	AOC2,ARHGAP19-SLIT1,B3GNT7,ICAM5,NAT16,SHB,SNAI1,TNFRSF12A,WNT7B
miR-4710 (miRNAs w/seed GGUGAGG)		mature microRNA	Activated	2.449	bias	0.000505	ARHGAP19-SLIT1,CAMKV,MYADML2,RBPMS2,SYNJ2,WNT7B
tetradecanoylphorbol acetate		chemical drug		-0.003	bias	0.000556	CYP1A1,CYP1A2,MYADML2,PPP1R15A,SNAI1,TNFRSF12A,TSC22D3
citarinostat		chemical drug				0.000591	TNFRSF12A,TSC22D3
miR-1249-3p (and other miRNAs w/seed CGCCCUU)		mature microRNA	Activated	2	bias	0.000652	ARHGAP19-SLIT1,B3GNT7,ICAM5,SHB
Nuclear factor 1		group				0.000676	CYP1A1,CYP1A2
miR-5131 (and other miRNAs w/seed GGCGCCC)		mature microRNA	Activated	2.236	bias	0.000697	AHRR,ARHGAP19-SLIT1,B3GNT7,GRIN2D,RBPMS2
ritonavir		chemical drug				0.000699	CYP1A1,TSC22D3,WNT7B
5-fluorouracil		chemical drug				0.00087	PPP1R15A,PRC1,SNAI1,TNFRSF12A
miR-4651 (and other miRNAs w/seed GGGGUGG)		mature microRNA	Activated	3.162	bias	0.00114	AHRR,AOC2,B3GNT7,GRIN2D,MYADML2,NAT16,RBPMS2,SHB,SNAI1,WNT7B
miR-3150a-3p (and other miRNAs w/seed UGGGGAG)		mature microRNA	Activated	2.828	bias	0.00117	AHRR,AOC2,B3GNT7,NAT16,SYNJ2,TNFRSF12A,TSC22D3,WNT7B
ARRB1		transcription regulator				0.00118	SNAI1,TSC22D3
propranolol		chemical drug				0.00118	CYP1A1,CYP1A2
pelargonidin		chemical - endogenous non-mammalian				0.00124	CYP1A1
pseudoginsenoside F11		chemical - endogenous non-mammalian				0.00124	CYP1A1
DIXDC1	0.625	other				0.00124	SNAI1
2,2',4,4',5,5'-hexabromodiphenyl ether		chemical reagent				0.00124	CYP1A1
5,7-dimethoxyflavone		chemical - endogenous mammalian				0.00124	CYP1A1
DE 71		chemical reagent				0.00124	CYP1A1
LINC01348		other				0.00124	SNAI1
harman		chemical - endogenous non-mammalian				0.00124	CYP1A1
ANTXR1		transmembrane receptor				0.00124	HSPA1A/HSPA1B
AHRR	-0.533	transcription regulator				0.00124	CYP1A1
MARK1	0.172	kinase				0.00124	SNAI1
N,N'-dinitrosopiperazine		chemical toxicant				0.00124	HSPA1A/HSPA1B
SF3B3	-0.078	other				0.00124	SNAI1
SLC30A9	0.032	transporter				0.00124	CYP1A1
SCD5	0.156	enzyme				0.00124	WNT7B
TRERNA1	-0.517	other				0.00124	SNAI1
NAPB	-0.044	transporter				0.00124	CYP1A1
CSL-HIF1A-MAML1-NICD		complex				0.00124	SNAI1
NSC 659687		chemical reagent				0.00124	CYP1A2
SB202474		chemical - kinase inhibitor				0.00124	CYP1A1
sterigmatocystin		chemical toxicant				0.00124	CYP1A1
thiabendazole		chemical drug				0.00124	CYP1A1
naphthalene-1-2-dione		chemical toxicant				0.00124	CYP1A1
trans-7,8-dihydroxy-7,8-dihydrobenzo(a)pyrene		chemical toxicant				0.00124	CYP1A1
anthracene		chemical toxicant				0.00124	CYP1A1
2-amino-3-methylimidazo(4,5-f)quinoline		chemical toxicant				0.00124	CYP1A1
harmaline		chemical drug				0.00124	CYP1A1
estramustine		chemical drug				0.00124	CYP1A1
ginsenoside Rc		chemical - endogenous non-mammalian				0.00124	CYP1A1
curcumin		chemical drug		-0.985	bias	0.00125	CYP1A1,HSPA1A/HSPA1B,SNAI1,TSC22D3
miR-1227-5p (miRNAs w/seed UGGGGCC)		mature microRNA	Activated	2.449	bias	0.00128	AHRR,MYADML2,RBPMS2,SYNJ2,TNFRSF12A,WNT7B
ABCB6	-0.088	transporter				0.0013	CYP1A1,CYP1A2
Collagen(s)		complex				0.00142	PPP1R15A,SNAI1
NKX2-1		transcription regulator				0.00158	SNAI1,WNT11,WNT7B
omeprazole		chemical drug				0.00162	CYP1A1,CYP1A2
LGR4	0.162	transmembrane receptor				0.00169	CYP1A2,SNAI1
miR-6734-5p (and other miRNAs w/seed UGAGGGG)		mature microRNA	Activated	2.646	bias	0.00174	AOC2,B3GNT7,ICAM5,MYADML2,NAT16,RBPMS2,SNAI1
9,10-dimethyl-1,2-benzanthracene		chemical toxicant				0.00183	CYP1A1,CYP1A2
beta-naphthoflavone		chemical toxicant				0.00183	CYP1A1,CYP1A2
miR-3918 (miRNAs w/seed CAGGGCC)		mature microRNA	Activated	2.646	bias	0.00184	AHRR,ARHGAP19-SLIT1,B3GNT7,CAMKV,MYADML2,TNFRSF12A,WNT7B
SRC (family)		group				0.0019	CYP1A1,SNAI1
ADRA1A		G-protein coupled receptor				0.0019	CYP1A1,SNAI1
miR-6858-3p (miRNAs w/seed AGCCAGC)		mature microRNA	Activated	2.236	bias	0.0019	ARHGAP19-SLIT1,CYP1A1,HSPA1A/HSPA1B,SHB,TNFRSF12A
ATF4	-0.177	transcription regulator				0.00202	PPP1R15A,TNFRSF12A,WNT11
miR-3943 (miRNAs w/seed AGCCCCC)		mature microRNA	Activated	2.449	bias	0.00206	ARHGAP19-SLIT1,CAMKV,ICAM5,NAT16,SHB,TNFRSF12A
IL1B		cytokine		0.221	bias	0.00208	CYP1A1,CYP1A2,HSPA1A/HSPA1B,SLC9A3,SNAI1,TSC22D3
miR-4747-3p (miRNAs w/seed AGGCCCG)		mature microRNA	Activated	2.236	bias	0.0021	ARHGAP19-SLIT1,B3GNT7,PRC1,TSC22D3,WNT7B
EPHB4	0.012	kinase				0.00212	SHB,WNT11
3-methylcholanthrene		chemical toxicant				0.00212	CYP1A1,CYP1A2
STEAP3	0.138	transporter				0.0022	SHB,TNFRSF12A
TGFB1	-0.205	growth factor		-1.176	bias	0.00222	CYP1A1,HSPA1A/HSPA1B,PRC1,SNAI1,TNFRSF12A,TSC22D3,WNT11,WNT7B
AIP	-0.07	transcription regulator				0.00227	AHRR,CYP1A1
IFNA1/IFNA13		cytokine				0.00235	CYP1A1,CYP1A2
IFNG		cytokine		0.02	bias	0.0024	CYP1A2,HSPA1A/HSPA1B,SHB,SLC9A3,SNAI1,TNFRSF12A,TSC22D3
ANGPT2	-0.414	growth factor				0.00241	HSPA1A/HSPA1B,SNAI1,TNFRSF12A
beta-estradiol		chemical - endogenous mammalian		-0.374	bias	0.00246	B3GNT7,CYP1A1,ICAM5,PPP1R15A,PRC1,SNAI1,TSC22D3,WNT11,WNT7B
ERG		transcription regulator				0.00247	SNAI1,TSC22D3,WNT11
2,2',4,4'-tetrabromodiphenyl ether		chemical reagent				0.00248	CYP1A1
diosmetin		chemical - endogenous non-mammalian				0.00248	CYP1A1
DF 203		chemical drug				0.00248	CYP1A1
canthaxanthin		chemical - endogenous non-mammalian				0.00248	CYP1A1
DYRK2	-0.202	kinase				0.00248	SNAI1
ZNF366		transcription regulator				0.00248	TSC22D3
MAP3K21	-0.053	kinase				0.00248	SNAI1
ginsenoside Rh1		chemical - endogenous non-mammalian				0.00248	CYP1A1
CELA1		peptidase				0.00248	HSPA1A/HSPA1B
RAC3	-0.151	enzyme				0.00248	SNAI1
DPYSL3		enzyme				0.00248	SNAI1
DOCK3	-0.002	other				0.00248	GRIN2D
TRIP11	0.045	transcription regulator				0.00248	CYP1A1
20S protopanaxadiol		chemical - endogenous mammalian				0.00248	CYP1A1
2,2-(2-chlorophenyl-4'-chlorophenyl)-1,1-dichloroethene		chemical - endogenous mammalian				0.00248	CYP1A1
alpha-endosulfan		chemical toxicant				0.00248	CYP1A1
primaquine		chemical drug				0.00248	CYP1A1
retinoyl glucuronide		chemical - endogenous mammalian				0.00248	CYP1A2
dibenzo(a,l)pyrene		chemical toxicant				0.00248	CYP1A1
benzo(a)pyrene-7,8-dione		chemical toxicant				0.00248	CYP1A1
lavendustin A		chemical drug				0.00248	CYP1A1
indolo(3,2-b)carbazole		chemical reagent				0.00248	CYP1A1
3-hydroxyflavone		chemical - endogenous non-mammalian				0.00248	HSPA1A/HSPA1B
allocryptopine		chemical - endogenous non-mammalian				0.00248	CYP1A2
protopine		chemical - endogenous non-mammalian				0.00248	CYP1A2
benzo(a)pyrene		chemical toxicant				0.00257	CYP1A1,CYP1A2,HSPA1A/HSPA1B
prostaglandin D2		chemical - endogenous mammalian				0.0026	HSPA1A/HSPA1B,TNFRSF12A
miR-4747-5p (and other miRNAs w/seed GGGAAGG)		mature microRNA	Activated	2.828	bias	0.00288	ARHGAP19-SLIT1,B3GNT7,CAMKV,CYP1A1,GRIN2D,NAT16,SNAI1,WNT7B
sulindac		chemical drug				0.00295	CYP1A1,CYP1A2
IL6	-0.665	cytokine		-0.13	bias	0.00304	CYP1A1,CYP1A2,PPP1R15A,SNAI1,TNFRSF12A
miR-6762-5p (and other miRNAs w/seed GGGGCCA)		mature microRNA	Activated	2.828	bias	0.00319	AHRR,ARHGAP19-SLIT1,B3GNT7,MYADML2,RBPMS2,SYNJ2,TNFRSF12A,WNT7B
prexasertib		chemical drug				0.00331	PPP1R15A,SNAI1
caffeine		chemical drug				0.00331	CYP1A2,SNAI1
3-deazaneplanocin		chemical drug				0.00341	PPP1R15A,TSC22D3
bromobenzene		chemical toxicant				0.00341	CYP1A2,PPP1R15A
JAK1/2		group				0.0035	CAMKV,ICAM5
miR-4675 (and other miRNAs w/seed GGGCUGU)		mature microRNA	Activated	2.449	bias	0.00356	B3GNT7,CAMKV,CYP1A1,MYADML2,TSC22D3,WNT7B
clopidogrel		chemical drug				0.0036	PPP1R15A,WNT7B
miR-1188-3p (and other miRNAs w/seed GAGGCUC)		mature microRNA	Activated	2.236	bias	0.00366	CAMKV,MYADML2,NAT16,TNFRSF12A,TSC22D3
miR-874-5p (miRNAs w/seed GGCCCCA)		mature microRNA	Activated	2.646	bias	0.00369	ARHGAP19-SLIT1,B3GNT7,MYADML2,PRC1,TSC22D3,WNT11,WNT7B
Map3k7		kinase				0.0037	SNAI1,WNT11
benzo(a)pyrene 7,8-dihydrodiol		chemical toxicant				0.00372	CYP1A1
1,2,5,6-dibenzanthracene		chemical toxicant				0.00372	CYP1A1
diosmin		chemical drug				0.00372	CYP1A1
MIR100HG		other				0.00372	SNAI1
prochloraz		chemical reagent				0.00372	CYP1A1
SF1670		chemical reagent				0.00372	SNAI1
ALX1		transcription regulator				0.00372	SNAI1
RADIL		other				0.00372	SNAI1
PTPN23	-0.078	phosphatase				0.00372	SNAI1
SEMA4C	-0.392	other				0.00372	SNAI1
LINC00665		other				0.00372	SNAI1
MARK4	-0.058	kinase				0.00372	SNAI1
SLC2A5	0.074	transporter				0.00372	SLC9A3
RGS3	0.37	enzyme				0.00372	SNAI1
EPHA8		kinase				0.00372	SHB
USP13	0.051	peptidase				0.00372	SNAI1
EXOC7	0.087	transporter				0.00372	SNAI1
anti-ebv-miR-BART7-3p inhibitor		chemical reagent				0.00372	SNAI1
taprostene		chemical reagent				0.00372	TSC22D3
(indol-3-yl)pyruvic acid		chemical - endogenous non-mammalian				0.00372	CYP1A1
thioacetamide		chemical toxicant				0.00376	CYP1A1,CYP1A2,TNFRSF12A
miR-7108-5p (miRNAs w/seed UGUGGCC)		mature microRNA	Activated	2	bias	0.00392	ARHGAP19-SLIT1,CYP1A1,SNAI1,WNT11
ELK1	-0.114	transcription regulator				0.004	SNAI1,TIPARP
miR-5090 (and other miRNAs w/seed CGGGGCA)		mature microRNA	Activated	2.236	bias	0.004	ARHGAP19-SLIT1,B3GNT7,GRIN2D,RBPMS2,SNAI1
miR-4290 (miRNAs w/seed GCCCUCC)		mature microRNA	Activated	2.449	bias	0.00404	ARHGAP19-SLIT1,CAMKV,SNAI1,TNFRSF12A,WNT11,WNT7B
bortezomib		chemical drug				0.00405	HSPA1A/HSPA1B,PPP1R15A,TSC22D3
miR-6752-5p (and other miRNAs w/seed GGGGGUG)		mature microRNA	Activated	2.828	bias	0.00407	AOC2,ARHGAP19-SLIT1,B3GNT7,GRIN2D,ICAM5,SHB,SNAI1,WNT7B
miR-7108-3p (miRNAs w/seed CCCGCCC)		mature microRNA	Activated	2.236	bias	0.00412	ARHGAP19-SLIT1,GRIN2D,NAT16,SHB,TNFRSF12A
miR-6724-5p (and other miRNAs w/seed UGGGCCC)		mature microRNA	Activated	2.449	bias	0.00438	ARHGAP19-SLIT1,CYP1A1,SNAI1,TNFRSF12A,WNT11,WNT7B
miR-1204 (miRNAs w/seed CGUGGCC)		mature microRNA	Activated	2	bias	0.00442	ARHGAP19-SLIT1,GRIN2D,NAT16,TSC22D3
nelfinavir		chemical drug				0.00442	PPP1R15A,TSC22D3
ESRRA	-0.08	transcription regulator				0.0045	SHB,TNFRSF12A,WNT11
TNFSF11		cytokine				0.0046	AHRR,CYP1A1,CYP1A2
TPH1		enzyme				0.00475	HSPA1A/HSPA1B,PRC1
decabromobiphenyl ether		chemical toxicant				0.00496	CYP1A2
tyrosine kinase		group				0.00496	CYP1A1
HSPBP1	-0.08	other				0.00496	HSPA1A/HSPA1B
proanthocyanidin derivative		chemical - other				0.00496	CYP1A1
PDLIM1	0.027	transcription regulator				0.00496	SNAI1
bitertanol		chemical drug				0.00496	CYP1A1
KLF16	-0.141	transcription regulator				0.00496	CYP1A1
KPNA1	-0.087	transporter				0.00496	SNAI1
SLC1A5	0.044	transporter				0.00496	SNAI1
ADRA2A		G-protein coupled receptor				0.00496	CYP1A1
ALDOA	-0.151	enzyme				0.00496	SNAI1
3',4'-dimethoxyflavone		chemical - endogenous non-mammalian				0.00496	CYP1A1
hydrochlorothiazide		chemical drug				0.00496	SLC9A3
colcemid		chemical - endogenous non-mammalian				0.00496	CYP1A1
palmatine		chemical toxicant				0.00496	CYP1A1
Pb2+		chemical reagent				0.00496	CYP1A1
phenobarbital		chemical drug				0.00509	CYP1A1,CYP1A2
miR-4667-5p (and other miRNAs w/seed CUGGGGA)		mature microRNA	Activated	2.828	bias	0.00515	AOC2,ARHGAP19-SLIT1,B3GNT7,GRIN2D,NAT16,SNAI1,SYNJ2,TSC22D3
miR-1587 (and other miRNAs w/seed UGGGCUG)		mature microRNA	Activated	2.449	bias	0.00516	CAMKV,CYP1A1,MYADML2,NAT16,SHB,WNT7B
miR-328-5p (and other miRNAs w/seed GGGGGGC)		mature microRNA	Activated	2.646	bias	0.00523	B3GNT7,ICAM5,NAT16,SHB,SNAI1,TNFRSF12A,WNT7B
RNA polymerase II		complex				0.00523	CYP1A1,HSPA1A/HSPA1B,WNT7B
geldanamycin		chemical drug				0.00528	CDH9,CYP1A1,HSPA1A/HSPA1B
miR-6727-5p (miRNAs w/seed UCGGGGC)		mature microRNA	Activated	2	bias	0.0053	B3GNT7,GRIN2D,RBPMS2,SNAI1
NFYA	-0.224	transcription regulator				0.00533	CYP1A1,PPP1R15A
FADD	0.042	other				0.00533	PPP1R15A,TIPARP
CREB1	-0.031	transcription regulator		-1.131	bias	0.00533	CAMKV,PPP1R15A,SYNJ2,TIPARP
Hsp90		group				0.00545	HSPA1A/HSPA1B,SNAI1
TFRC	-0.161	transporter				0.00545	PPP1R15A,TNFRSF12A
miR-6835-5p (and other miRNAs w/seed GGGGGUA)		mature microRNA	Activated	2.646	bias	0.00545	AOC2,ARHGAP19-SLIT1,B3GNT7,ICAM5,SHB,SNAI1,WNT7B
diclofenac		chemical drug				0.00557	PPP1R15A,TNFRSF12A	3 (2)
FOS	-0.673	transcription regulator				0.00563	SNAI1,TIPARP,WNT11,WNT7B
miR-4300 (and other miRNAs w/seed GGGAGCU)		mature microRNA	Activated	2.449	bias	0.00565	AHRR,MYADML2,NAT16,RBPMS2,SNAI1,WNT7B
PD98059		chemical - kinase inhibitor		1.119	bias	0.00566	CYP1A1,PPP1R15A,SNAI1,TSC22D3
miR-4757-5p (and other miRNAs w/seed GGCCUCU)		mature microRNA	Activated	2.236	bias	0.00568	AHRR,ARHGAP19-SLIT1,CYP1A2,LEKR1,TNFRSF12A
aflatoxin B1		chemical - endogenous non-mammalian				0.00575	CYP1A1,CYP1A2,PRC1
miR-1908-3p (miRNAs w/seed CGGCCGC)		mature microRNA				0.00591	B3GNT7,MYADML2,WNT7B
ZFP36	-0.111	transcription regulator				0.00606	AHRR,PRC1
miR-6507-5p (miRNAs w/seed AAGAAUA)		mature microRNA				0.00606	LEKR1,PRC1
doxycycline		chemical drug				0.00606	HSPA1A/HSPA1B,SNAI1
desmopressin		biologic drug				0.00606	HSPA1A/HSPA1B,SLC9A3
cadmium chloride		chemical toxicant				0.00618	HSPA1A/HSPA1B,SNAI1
1,2,3,4,6,7,8-heptachlorodibenzofuran		chemical toxicant				0.00619	CYP1A1
luminespib		chemical drug				0.00619	HSPA1A/HSPA1B
DRD3		G-protein coupled receptor				0.00619	SLC9A3
FICD	0.209	enzyme				0.00619	HSPA1A/HSPA1B
BUD23	-0.082	enzyme				0.00619	TSC22D3
GALNT4		enzyme				0.00619	SNAI1
MPC1	-0.055	transporter				0.00619	SNAI1
harmol		chemical - endogenous non-mammalian				0.00619	CYP1A1
NCK2	-0.085	kinase				0.00619	PPP1R15A
PRMT2	0.077	enzyme				0.00619	SNAI1
beta-elemene		chemical - endogenous non-mammalian				0.00619	SNAI1
2,3,7,8-tetrachlorodibenzofuran		chemical toxicant				0.00619	CYP1A1
DIM-C-pPhCO2Me		chemical reagent				0.00619	SNAI1
Hg2+		chemical - endogenous non-mammalian				0.00619	CYP1A1
flutamide		chemical drug				0.00644	CYP1A1,CYP1A2
bee venom		chemical - endogenous non-mammalian				0.00656	PPP1R15A,PRC1
miR-7704 (miRNAs w/seed GGGGUCG)		mature microRNA	Activated	2.236	bias	0.00658	ARHGAP19-SLIT1,CYP1A2,GRIN2D,SNAI1,WNT7B
YY1	-0.049	transcription regulator				0.00659	GRIN2D,PPP1R15A,PRC1
clofibrate		chemical drug				0.00669	CYP1A1,CYP1A2
miR-1225-3p (miRNAs w/seed GAGCCCC)		mature microRNA	Activated	2.236	bias	0.00675	ARHGAP19-SLIT1,MYADML2,RBPMS2,TNFRSF12A,WNT7B
allopurinol		chemical drug				0.00683	SLC9A3,TNFRSF12A
cephaloridine		chemical drug				0.00683	HSPA1A/HSPA1B,TNFRSF12A
resveratrol		chemical drug				0.00689	CYP1A1,CYP1A2,PPP1R15A
miR-453 (and other miRNAs w/seed GGUUGCC)		mature microRNA	Activated	2	bias	0.00713	ARHGAP19-SLIT1,B3GNT7,CYP1A2,TSC22D3
BMP6		growth factor				0.00736	SNAI1,TNFRSF12A
AZ505		chemical reagent				0.00743	SNAI1
LINC00842		other				0.00743	SNAI1
USP48	0.052	peptidase				0.00743	SLC9A3
HMG20A	-0.019	transcription regulator				0.00743	SNAI1
CCN6		growth factor				0.00743	SNAI1
erismodegib		chemical drug				0.00743	SNAI1
galunisertib		chemical drug				0.00743	SNAI1
PPID	0.093	enzyme				0.00743	SNAI1
BARD1	0.097	transcription regulator				0.00743	CYP1A1
19,20-epoxydocosapentaenoic acid		chemical - endogenous mammalian				0.00743	SNAI1
pinometostat		chemical drug				0.00743	SNAI1
SB-505124		chemical drug				0.00743	SNAI1
tamsulosin		chemical drug				0.00743	SNAI1
miR-4472 (and other miRNAs w/seed GUGGGGG)		mature microRNA	Activated	2.449	bias	0.00744	B3GNT7,CAMKV,NAT16,SHB,SNAI1,WNT7B
miR-1292-3p (miRNAs w/seed CGCGCCC)		mature microRNA				0.00769	ARHGAP19-SLIT1,CYP1A2,WNT7B
CTNNB1	0.022	transcription regulator		-0.816	bias	0.00783	CYP1A1,CYP1A2,SNAI1,WNT11,WNT7B
miR-325-3p (miRNAs w/seed UUAUUGA)		mature microRNA	Activated	2	bias	0.00791	CDH9,ICAM5,SNAI1,TSC22D3
miR-6866-5p (miRNAs w/seed UAGAGGC)		mature microRNA	Activated	2	bias	0.00817	CAMKV,NAT16,TSC22D3,WNT7B
miR-1915-3p (and other miRNAs w/seed CCCAGGG)		mature microRNA	Activated	2.449	bias	0.00826	B3GNT7,CYP1A1,MYADML2,RBPMS2,TNFRSF12A,WNT7B
miR-6747-5p (miRNAs w/seed GGGGUGU)		mature microRNA	Activated	2.449	bias	0.00843	ARHGAP19-SLIT1,B3GNT7,GRIN2D,NAT16,SNAI1,WNT7B
lipopolysaccharide		chemical drug		0.198	bias	0.00848	CYP1A1,CYP1A2,HSPA1A/HSPA1B,PPP1R15A,PRC1,SLC9A3,TIPARP,TSC22D3
SUPT16H	-0.02	transcription regulator				0.00849	HSPA1A/HSPA1B,MYADML2
FOXR1		transcription regulator				0.00866	HSPA1A/HSPA1B
CADPS		other				0.00866	SNAI1
ISX		transcription regulator				0.00866	SNAI1
ST6GALNAC1		enzyme				0.00866	SNAI1
USP28	0.108	peptidase				0.00866	SNAI1
KMT5B	0.004	enzyme				0.00866	TSC22D3
ARID2	-0.015	transcription regulator				0.00866	SNAI1
USP29		peptidase				0.00866	SNAI1
CCL18		cytokine				0.00866	SNAI1
GSK 650394		chemical reagent				0.00866	SLC9A3
GNMT		enzyme				0.00866	CYP1A1
ubiquinone 9		chemical - endogenous mammalian				0.00866	HSPA1A/HSPA1B
flupenthixol		chemical drug				0.00866	GRIN2D
RO7051790		chemical drug				0.00866	SNAI1
butylidenephthalide		chemical reagent				0.00866	SNAI1
miR-508-3p inhibitor		chemical reagent				0.00866	SNAI1
tyrphostin AG825		chemical drug				0.00866	SNAI1
SPARC	-0.059	other				0.00879	CYP1A1,SNAI1
PDGF BB		complex				0.00897	PPP1R15A,SNAI1,TNFRSF12A
arsenite		chemical toxicant				0.00909	CYP1A1,HSPA1A/HSPA1B	3 (2)
gentamicin		chemical drug				0.00911	CYP1A1,HSPA1A/HSPA1B,SLC9A3
miR-4700-3p (miRNAs w/seed ACAGGAC)		mature microRNA	Activated	2	bias	0.00949	B3GNT7,LEKR1,PRC1,TSC22D3
TGFBR1	-0.019	kinase				0.00985	SNAI1,WNT11
miR-7854-3p (miRNAs w/seed GAGGUGA)		mature microRNA	Activated	2.236	bias	0.00986	NAT16,RBPMS2,SYNJ2,TNFRSF12A,WNT7B
miR-1249-5p (and other miRNAs w/seed GGAGGGA)		mature microRNA	Activated	2.828	bias	0.00988	ARHGAP19-SLIT1,B3GNT7,LEKR1,NAT16,RBPMS2,SNAI1,SYNJ2,WNT7B
rhodamine 6G		chemical toxicant				0.00989	PRC1
PLCD1	0.015	enzyme				0.00989	SNAI1
mir-190		microRNA				0.00989	SNAI1
FERMT1		other				0.00989	WNT7B
SLIT2		other				0.00989	SNAI1
CSNK2A2	-0.024	kinase				0.00989	SNAI1
BMP5		growth factor				0.00989	SNAI1
EPHA4	0.084	kinase				0.00989	SHB
PROKR1		G-protein coupled receptor				0.00989	SNAI1
itraconazole		chemical drug				0.00989	CYP1A1
huperzine A		chemical drug				0.00989	CYP1A2
tosyllysine chloromethyl ketone		chemical - protease inhibitor				0.00989	CYP1A1
Alpha catenin		group				0.01	SNAI1,TNFRSF12A
berberine		chemical drug				0.01	CYP1A1,CYP1A2
miR-3193 (miRNAs w/seed CCUGCGU)		mature microRNA				0.0101	AHRR,MYADML2,WNT11
PSMB11		peptidase				0.0102	HSPA1A/HSPA1B,TNFRSF12A
ARNT	-0.114	transcription regulator				0.0102	CYP1A1,CYP1A2
Insulin		group				0.0106	CYP1A1,CYP1A2,PPP1R15A,SNAI1
miR-363-5p (and other miRNAs w/seed GGGUGGA)		mature microRNA	Activated	2.646	bias	0.0109	CYP1A2,GRIN2D,MYADML2,NAT16,RBPMS2,SNAI1,WNT7B
DDIT3	0.196	transcription regulator				0.011	PPP1R15A,TSC22D3
miR-1343-5p (and other miRNAs w/seed GGGGAGC)		mature microRNA	Activated	2.449	bias	0.0111	AOC2,ARHGAP19-SLIT1,B3GNT7,NAT16,RBPMS2,TSC22D3
TRIM29		transcription regulator				0.0111	SNAI1
MEMO1	-0.181	other				0.0111	SNAI1
UBQLN1	-0.08	other				0.0111	SNAI1
ERP29	0.114	transporter				0.0111	SNAI1
OXSR1	-0.032	kinase				0.0111	SNAI1
SCUBE3		other				0.0111	SNAI1
BIN1	0.609	other				0.0111	SNAI1
SERPINH1	-0.045	other				0.0111	SNAI1
cyclopentenone		chemical reagent				0.0111	HSPA1A/HSPA1B
miR-6980-5p (and other miRNAs w/seed UGGGGGG)		mature microRNA	Activated	2.646	bias	0.0113	B3GNT7,ICAM5,NAT16,SHB,SNAI1,TNFRSF12A,WNT7B
TGFBR2	0.304	kinase				0.0117	SNAI1,TNFRSF12A,WNT11
IL2		cytokine				0.0118	CYP1A1,CYP1A2,HSPA1A/HSPA1B,TNFRSF12A
miR-5588-3p (miRNAs w/seed AGUCCCA)		mature microRNA	Activated	2	bias	0.0121	B3GNT7,CYP1A2,HSPA1A/HSPA1B,LEKR1
miR-3960 (and other miRNAs w/seed GCGGCGG)		mature microRNA				0.0121	AHRR,RBPMS2,SLC9A3
miR-3083-5p (and other miRNAs w/seed GGCUGGG)		mature microRNA	Activated	2.828	bias	0.0122	AHRR,B3GNT7,CAMKV,CYP1A2,GRIN2D,MYADML2,NAT16,SHB
SB-431542		chemical reagent				0.0123	CYP1A1,TNFRSF12A
HOXA11-AS		other				0.0123	SNAI1
PARP		group				0.0123	SNAI1
TRPM8		ion channel				0.0123	HSPA1A/HSPA1B
CTNND1		other				0.0123	SNAI1
DCLK1		kinase				0.0123	SNAI1
SPRY4-IT1		other				0.0123	SNAI1
NCK1	-0.174	kinase				0.0123	PPP1R15A
USP37	-0.04	peptidase				0.0123	SNAI1
butylhydroxybutylnitrosamine		chemical toxicant				0.0123	CYP1A1
PCI-34051		chemical reagent				0.0123	SNAI1
alpha-naphthoflavone		chemical reagent				0.0123	CYP1A1
Sb202190		chemical drug				0.0127	CYP1A1,SNAI1
ADORA2A	-0.268	G-protein coupled receptor				0.0128	CAMKV,TSC22D3
miR-3124-5p (miRNAs w/seed UCGCGGG)		mature microRNA				0.013	ARHGAP19-SLIT1,JSRP1
IL22		cytokine				0.0132	B3GNT7,CYP1A2
miR-541-3p (and other miRNAs w/seed GGUGGGC)		mature microRNA	Activated	2.449	bias	0.0134	ARHGAP19-SLIT1,CAMKV,SLC9A3,SYNJ2,WNT11,WNT7B
TFCP2L1	-0.495	transcription regulator				0.0136	B3GNT7
SMOC2		other				0.0136	SNAI1
PPP1R15B	-0.142	phosphatase				0.0136	PPP1R15A
FFAR1	0.316	G-protein coupled receptor				0.0136	CYP1A1
AFP		transporter				0.0136	TNFRSF12A
CNB-001		chemical reagent				0.0136	PPP1R15A
3,4,3',4'-tetrachlorobiphenyl		chemical toxicant				0.0136	CYP1A1
Cu2+		chemical - endogenous mammalian				0.0136	CYP1A1
NR3C1	-0.025	ligand-dependent nuclear receptor				0.0137	PPP1R15A,TIPARP,TNFRSF12A,TSC22D3
miR-4436b-3p (and other miRNAs w/seed AGGGCAG)		mature microRNA	Activated	2.449	bias	0.0139	ARHGAP19-SLIT1,CYP1A1,NAT16,PRC1,RBPMS2,TIPARP
miR-6515-5p (miRNAs w/seed UGGAGGG)		mature microRNA	Activated	2.449	bias	0.0139	ARHGAP19-SLIT1,CYP1A1,LEKR1,NAT16,RBPMS2,SNAI1
miR-6808-5p (and other miRNAs w/seed AGGCAGG)		mature microRNA	Activated	2.449	bias	0.014	ARHGAP19-SLIT1,CAMKV,CYP1A2,RBPMS2,SYNJ2,TNFRSF12A
miR-3689a-5p (and other miRNAs w/seed GUGAUAU)		mature microRNA				0.014	AOC2,ARHGAP19-SLIT1,CDH9
miR-1972 (miRNAs w/seed CAGGCCA)		mature microRNA	Activated	2.236	bias	0.0142	ARHGAP19-SLIT1,PRC1,RBPMS2,SNAI1,SYNJ2
miR-593-5p (and other miRNAs w/seed GGCACCA)		mature microRNA	Activated	2.236	bias	0.0142	AHRR,ARHGAP19-SLIT1,NAT16,SHB,TSC22D3
miR-6834-5p (miRNAs w/seed UGAGGGA)		mature microRNA	Activated	2	bias	0.0143	AOC2,ICAM5,RBPMS2,WNT7B
corticosterone		chemical - endogenous mammalian				0.0145	TSC22D3,WNT7B
miR-5704 (miRNAs w/seed UAGGCCA)		mature microRNA	Activated	2	bias	0.0145	ARHGAP19-SLIT1,CYP1A1,PRC1,TSC22D3
miR-143-3p (and other miRNAs w/seed GAGAUGA)		mature microRNA		1.929	bias	0.0146	AOC2,CYP1A2,PRC1,TSC22D3
L-histidine		chemical - endogenous mammalian				0.0148	PPP1R15A
DEPTOR	-0.227	other				0.0148	SNAI1
SH3KBP1	0.414	other				0.0148	SNAI1
CLCA2		ion channel				0.0148	SNAI1
EFNB1	-0.252	other				0.0148	SHB
GATA5		transcription regulator				0.0148	SLC9A3
sapanisertib		chemical drug				0.0148	SNAI1
azetidyl-2-carboxylic acid		chemical reagent				0.0148	HSPA1A/HSPA1B
catecholamine		chemical - other				0.0148	CYP1A1
RET		kinase				0.0148	HSPA1A/HSPA1B,WNT11
miR-4779 (miRNAs w/seed AGGAGGG)		mature microRNA	Activated	2.449	bias	0.0149	ARHGAP19-SLIT1,GRIN2D,NAT16,RBPMS2,SNAI1,SYNJ2
TP73	0.119	transcription regulator				0.0152	HSPA1A/HSPA1B,SNAI1,TNFRSF12A
FOXM1	-0.107	transcription regulator				0.0152	PRC1,SNAI1
rifampin		chemical drug				0.0154	CYP1A1,CYP1A2
miR-3189-5p (miRNAs w/seed GCCCCAU)		mature microRNA	Activated	2	bias	0.0157	ARHGAP19-SLIT1,PRC1,RBPMS2,TSC22D3
miR-3116 (miRNAs w/seed GCCUGGA)		mature microRNA	Activated	2.449	bias	0.0159	ARHGAP19-SLIT1,B3GNT7,CYP1A1,MYADML2,RBPMS2,WNT11
miR-3165 (miRNAs w/seed GGUGGAU)		mature microRNA	Activated	2	bias	0.0159	CYP1A2,GRIN2D,SNAI1,TSC22D3
miR-1909-3p (and other miRNAs w/seed GCAGGGG)		mature microRNA	Activated	2.646	bias	0.016	AHRR,ARHGAP19-SLIT1,CAMKV,NAT16,RBPMS2,SNAI1,WNT7B
FOXD2-AS1	-0.294	other				0.016	SNAI1
KIF26A		other				0.016	SNAI1
DANCR	-0.084	other				0.016	SNAI1
harmine		chemical - endogenous non-mammalian				0.016	CYP1A1
CSNK2B	-0.026	kinase				0.016	SNAI1
KCNN4	-0.276	ion channel				0.016	TSC22D3
CXCL5		cytokine				0.016	SNAI1
HSD11B2	-0.278	enzyme				0.016	TSC22D3
DDR2	0.561	kinase				0.016	SNAI1
GFER	-0.233	enzyme				0.016	CYP1A2
GREM1	0.05	other				0.016	WNT11
ARHGDIA	-0.13	other				0.016	SNAI1
KPNA2	-0.099	other				0.016	SNAI1
MALAT1		other				0.016	SNAI1
2-aminoethoxydiphenylborane		chemical reagent				0.016	CYP1A1
miR-344d-3p (and other miRNAs w/seed AUAUAAC)		mature microRNA				0.0162	SNAI1,WNT7B
CREM	-0.036	transcription regulator				0.0168	PPP1R15A,TIPARP
10E,12Z-octadecadienoic acid		chemical - endogenous mammalian				0.0168	B3GNT7,PPP1R15A
miR-3065-3p (miRNAs w/seed CAGCACC)		mature microRNA	Activated	2	bias	0.0171	ARHGAP19-SLIT1,CYP1A1,TSC22D3,WNT7B
miR-6746-5p (miRNAs w/seed CGGGAGA)		mature microRNA	Activated	2	bias	0.0172	AHRR,B3GNT7,CYP1A2,WNT7B
TGFBR		group				0.0172	SNAI1
OIP5-AS1	0.071	other				0.0172	WNT7B
EHD1	-0.044	other				0.0172	SNAI1
LOXL2	0.149	enzyme				0.0172	SNAI1
HNF4G		transcription regulator				0.0172	CYP1A2
MGAT3	-0.275	enzyme				0.0172	SNAI1
PIAS3	0.008	transcription regulator				0.0172	SNAI1
NDRG2	0.057	other				0.0172	SNAI1
BMX		kinase				0.0172	HSPA1A/HSPA1B
RALA	-0.18	enzyme				0.0172	SNAI1
meclizine		chemical drug				0.0172	CYP1A2
miR-4435 (miRNAs w/seed UGGCCAG)		mature microRNA	Activated	2.236	bias	0.0176	ARHGAP19-SLIT1,CYP1A2,NAT16,SNAI1,WNT7B
PPARGC1A		transcription regulator				0.0181	CYP1A1,CYP1A2,TNFRSF12A
NCOA2	0.045	transcription regulator				0.0182	CYP1A1,TSC22D3
FOXA1		transcription regulator				0.0182	TNFRSF12A,WNT7B
miR-4707-5p (miRNAs w/seed CCCCGGC)		mature microRNA				0.0183	ICAM5,MYADML2,TNFRSF12A
miR-10394-3p (and other miRNAs w/seed GGGCGCG)		mature microRNA				0.0184	CYP1A2,RBPMS2,SYNJ2
(Z,E)-5-(4-ethylbenzylidine)-2-thioxothiazolidin-4-one		chemical reagent				0.0185	SNAI1
48s		complex				0.0185	PPP1R15A
SDHB	0.024	enzyme				0.0185	SNAI1
RGCC		other				0.0185	SNAI1
ST6GAL1	-0.01	enzyme				0.0185	SNAI1
SPINT1	-0.109	other				0.0185	WNT11
finerenone		chemical drug				0.0185	TSC22D3
mirtazapine		chemical drug				0.0185	CYP1A1
fevipiprant		chemical drug				0.0185	TNFRSF12A
deguelin		chemical drug				0.0185	SNAI1
alitretinoin		chemical drug				0.0188	CYP1A2,SNAI1
miR-3192-5p (miRNAs w/seed CUGGGAG)		mature microRNA	Activated	2.236	bias	0.0188	MYADML2,RBPMS2,SNAI1,TNFRSF12A,WNT7B
GSTP1	-0.086	enzyme				0.0194	MYADML2,TSC22D3
doxorubicin		chemical drug				0.0196	PRC1,SNAI1,TNFRSF12A
COL1A1	-0.248	other				0.0197	SNAI1
MESP1	-0.242	transcription regulator				0.0197	SNAI1
AZD8055		chemical drug				0.0197	SNAI1
CGB3 (includes others)		other				0.0197	WNT7B
H1-2	-0.09	other				0.0197	HSPA1A/HSPA1B
MAPKAP1	-0.077	other				0.0197	SNAI1
MEL T1		chemical - kinase inhibitor				0.0197	HSPA1A/HSPA1B
TGFBR3	0.172	kinase				0.0197	SNAI1
Smad2/3/4		group				0.0197	SNAI1
1,1-bis(3'-indolyl)-1-(4-hydroxyphenyl)methane		chemical reagent				0.0197	SNAI1
2-acetylaminofluorene		chemical toxicant				0.0197	CYP1A1
myricetin		chemical - endogenous non-mammalian				0.0197	CYP1A1
caffeic acid		chemical drug				0.0197	SNAI1
APC	0.064	enzyme				0.0198	SNAI1,TNFRSF12A
miR-1178-5p (miRNAs w/seed AGGGUCA)		mature microRNA	Activated	2	bias	0.02	B3GNT7,CAMKV,CYP1A1,GRIN2D
MAPK9	0.146	kinase				0.02	CYP1A1,PPP1R15A
PTH		other				0.02	SLC9A3,WNT7B
miR-629-3p (miRNAs w/seed UUCUCCC)		mature microRNA				0.0204	B3GNT7,LEKR1,TNFRSF12A
BRCA1	0.248	transcription regulator				0.0209	CYP1A1,SNAI1
C1QTNF1		other				0.0209	SLC9A3
MESP2	-0.023	transcription regulator				0.0209	SNAI1
BLOC1S5	-0.004	other				0.0209	GRIN2D
MIRLET7		group				0.0209	SNAI1
HDAC8	-0.281	transcription regulator				0.0209	SNAI1
ECM1	0.54	transporter				0.0209	SNAI1
Go6983		chemical drug				0.0209	SNAI1
nimesulide		chemical drug				0.0209	CYP1A1
phenyl-N-tert-butylnitrone		chemical reagent				0.0209	HSPA1A/HSPA1B
indole		chemical - endogenous mammalian				0.0209	CYP1A1
ethidium		chemical drug				0.0209	PRC1
POR	-0.13	enzyme				0.0211	CYP1A1,CYP1A2
miR-1247-3p (and other miRNAs w/seed GGGAACG)		mature microRNA				0.0212	HSPA1A/HSPA1B,RBPMS2,WNT7B
RELA	-0.006	transcription regulator				0.0212	AHRR,CYP1A1,SNAI1
MAPK8	-0.028	kinase				0.0213	CYP1A1,TSC22D3
miR-1255b-5p (and other miRNAs w/seed GGAUGAG)		mature microRNA	Activated	2	bias	0.0217	NAT16,TIPARP,TNFRSF12A,WNT7B
medroxyprogesterone acetate		chemical drug				0.0217	CYP1A1,PRC1,WNT11
miR-711 (miRNAs w/seed GGACCCA)		mature microRNA				0.022	MYADML2,NAT16,TSC22D3
4-hydroxytamoxifen		chemical drug				0.022	CYP1A1,PPP1R15A
CYB561A3	-0.04	enzyme				0.0221	HSPA1A/HSPA1B
CCN4		other				0.0221	SNAI1
DNM1L	0.002	enzyme				0.0221	JSRP1
GPI	-0.003	enzyme				0.0221	SNAI1
APOC1	-0.164	transporter				0.0221	SNAI1
CH-223191		chemical reagent				0.0221	CYP1A1
glycyrrhetinic acid		chemical drug				0.0221	CYP1A2
SB203580		chemical drug				0.0224	CYP1A1,PPP1R15A,SNAI1
rosiglitazone		chemical drug				0.0226	CYP1A1,SLC9A3,SNAI1
kainic acid		chemical toxicant				0.0227	PPP1R15A,TIPARP
miR-1287-3p (and other miRNAs w/seed UCUAGCC)		mature microRNA				0.0227	MYADML2,SYNJ2,TSC22D3
miR-486-3p (and other miRNAs w/seed GGGGCAG)		mature microRNA	Activated	2.646	bias	0.0227	AHRR,ARHGAP19-SLIT1,CYP1A1,NAT16,RBPMS2,SNAI1,WNT7B
miR-6827-5p (miRNAs w/seed GGGAGCC)		mature microRNA	Activated	2.236	bias	0.0233	ARHGAP19-SLIT1,B3GNT7,RBPMS2,TSC22D3,WNT7B
FAT1		other				0.0233	SNAI1
CREBZF	-0.251	transcription regulator				0.0233	HSPA1A/HSPA1B
MFN2	-0.162	enzyme				0.0233	PPP1R15A
AURKA	-0.004	kinase				0.0233	SNAI1
PDCD4	0.188	other				0.0233	SNAI1
MUC4		other				0.0233	SNAI1
ACTN4	0.022	transcription regulator				0.0233	SNAI1
ethoxyquin		chemical toxicant				0.0233	CYP1A2
taxifolin		chemical - endogenous non-mammalian				0.0233	CYP1A1
dichlororibofuranosylbenzimidazole		chemical toxicant				0.0233	CYP1A1
miR-6735-3p (miRNAs w/seed GGCCUGU)		mature microRNA	Activated	2	bias	0.0236	ARHGAP19-SLIT1,B3GNT7,CAMKV,HSPA1A/HSPA1B
miR-3175 (miRNAs w/seed GGGGAGA)		mature microRNA	Activated	2.646	bias	0.0237	AOC2,B3GNT7,CAMKV,NAT16,SYNJ2,TNFRSF12A,TSC22D3
miR-186-3p (miRNAs w/seed CCCAAAG)		mature microRNA				0.0238	TSC22D3,WNT11
PTGS2		enzyme				0.0238	SNAI1,TNFRSF12A
NR1I2		ligand-dependent nuclear receptor				0.024	CYP1A1,CYP1A2
bexarotene		chemical drug				0.024	CYP1A2,TSC22D3
miR-518c-5p (miRNAs w/seed CUCUGGA)		mature microRNA	Activated	2	bias	0.0241	CYP1A1,NAT16,RBPMS2,WNT7B
miR-4512 (miRNAs w/seed AGGGCCU)		mature microRNA	Activated	2	bias	0.0242	AHRR,B3GNT7,CAMKV,TNFRSF12A
WNT5A		cytokine				0.0243	CFAP45,SNAI1
puromycin		chemical - endogenous non-mammalian				0.0246	CYP1A1
DTNBP1	0.278	other				0.0246	GRIN2D
KCNJ10		ion channel				0.0246	TNFRSF12A
RPA1	0.039	other				0.0246	HSPA1A/HSPA1B
HRG		other				0.0246	SNAI1
YAP/TAZ		group				0.0246	HSPA1A/HSPA1B
HNRNPAB	-0.136	enzyme				0.0246	SNAI1
HULC		other				0.0246	SNAI1
pirfenidone		chemical drug				0.0246	SNAI1
NCD-38		chemical reagent				0.0246	PPP1R15A
(1S,2R)-NCL-1		chemical reagent				0.0246	PPP1R15A
miR-4640-3p (miRNAs w/seed ACCCCCU)		mature microRNA	Activated	2	bias	0.0247	B3GNT7,CYP1A1,NAT16,PRC1
FGF2	0.272	growth factor				0.0248	SNAI1,TNFRSF12A,WNT7B
Tnf (family)		group				0.0252	CYP1A1,CYP1A2
bisphenol A		chemical - endogenous mammalian				0.0252	HSPA1A/HSPA1B,ICAM5
miR-423-5p (and other miRNAs w/seed GAGGGGC)		mature microRNA	Activated	2.449	bias	0.0252	ARHGAP19-SLIT1,B3GNT7,ICAM5,MYADML2,NAT16,RBPMS2
APLNR		G-protein coupled receptor				0.0258	SNAI1
PADI2	0.089	enzyme				0.0258	SNAI1
LGR5		transmembrane receptor				0.0258	CYP1A2
PTP4A3	-0.295	phosphatase				0.0258	SNAI1
SPZ1		transcription regulator				0.0258	SNAI1
SP100	0.189	transcription regulator				0.0258	SNAI1
TNFRSF11A	0.052	transmembrane receptor				0.0258	SNAI1
SCX	0.154	transcription regulator				0.0258	SNAI1
Usp17la (includes others)		peptidase				0.0258	SNAI1
HMGA2		enzyme				0.0258	SNAI1
PCDH11Y		other				0.0258	WNT7B
PD 169316		chemical drug				0.0258	SNAI1
miR-6886-5p (miRNAs w/seed CCGCAGG)		mature microRNA				0.026	ARHGAP19-SLIT1,SNAI1,WNT7B
miR-1234-3p (and other miRNAs w/seed CGGCCUG)		mature microRNA				0.0262	AHRR,ARHGAP19-SLIT1,NAT16
miR-6721-5p (miRNAs w/seed GGGCAGG)		mature microRNA	Activated	2.646	bias	0.0267	ARHGAP19-SLIT1,B3GNT7,CYP1A1,NAT16,RBPMS2,SNAI1,WNT7B
ARNT2	0.044	transcription regulator				0.0269	TSC22D3,WNT7B
prostaglandin A1		chemical - endogenous non-mammalian				0.027	HSPA1A/HSPA1B
L-tryptophan		chemical - endogenous mammalian				0.027	CYP1A2
salinosporamide A		chemical drug				0.027	SNAI1
cis-urocanic acid		chemical drug				0.027	HSPA1A/HSPA1B
GPNMB	0.582	enzyme				0.027	SNAI1
ITGA9		other				0.027	SNAI1
IND S1		chemical - kinase inhibitor				0.027	HSPA1A/HSPA1B
RPS6KA5	-0.015	kinase				0.027	SNAI1
PPIA	0.046	enzyme				0.027	SNAI1
dimethyl fumarate		chemical drug				0.027	SNAI1
fumonisin B1		chemical toxicant				0.027	CYP1A1
biochanin A		chemical toxicant				0.027	CYP1A1
arecoline		chemical drug				0.027	SNAI1
miR-626 (and other miRNAs w/seed GCUGUCU)		mature microRNA	Activated	2	bias	0.0273	AHRR,ARHGAP19-SLIT1,B3GNT7,TIPARP
miR-1228-5p (miRNAs w/seed UGGGCGG)		mature microRNA				0.0274	NAT16,RBPMS2,SLC9A3
miR-3692-3p (miRNAs w/seed UUCCACA)		mature microRNA				0.028	ARHGAP19-SLIT1,TIPARP,TSC22D3
alvespimycin		chemical drug				0.0282	HSPA1A/HSPA1B
PDGF-DD		complex				0.0282	TNFRSF12A
CTR9	0.099	other				0.0282	CYP1A1
HTATIP2	0.03	transcription regulator				0.0282	SNAI1
DEF6	0.017	other				0.0282	SNAI1
MPZ	-0.137	other				0.0282	PPP1R15A
LOX	-0.113	enzyme				0.0282	SNAI1
MGAT5	0.29	enzyme				0.0282	SNAI1
pifithrin alpha		chemical reagent				0.0282	CYP1A1
evodiamine		chemical - endogenous non-mammalian				0.0282	CYP1A1
GATA6		transcription regulator				0.0283	SLC9A3,WNT7B
hydrogen peroxide		chemical - endogenous mammalian				0.0287	CYP1A1,CYP1A2,SNAI1
miR-6794-3p (miRNAs w/seed UCACUCU)		mature microRNA				0.0287	ARHGAP19-SLIT1,CYP1A1,TSC22D3
SIM1		transcription regulator				0.0291	TSC22D3,WNT7B
MED1	-0.016	transcription regulator				0.0293	CYP1A1,CYP1A2
SP3	-0.093	transcription regulator				0.0293	AHRR,SLC9A3
dexamethasone phosphate		chemical drug				0.0294	TIPARP
Cbp/p300		group				0.0294	CYP1A1
PTAFR	0.465	G-protein coupled receptor				0.0294	SNAI1
ACVR1C	-0.029	kinase				0.0294	SNAI1
TNFAIP6		other				0.0294	SNAI1
BRD7	0.035	transcription regulator				0.0294	CYP1A1
vanillin		chemical - endogenous non-mammalian				0.0294	HSPA1A/HSPA1B
irinotecan		chemical drug				0.0294	SNAI1
7-ketocholesterol		chemical - endogenous mammalian				0.0294	CYP1A1
miR-5587-3p (miRNAs w/seed CCCCGGG)		mature microRNA				0.0295	GRIN2D,NAT16,RBPMS2
miR-1914-3p (and other miRNAs w/seed GAGGGGU)		mature microRNA	Activated	2.236	bias	0.0295	AOC2,ARHGAP19-SLIT1,B3GNT7,ICAM5,NAT16
ESR1	-0.045	ligand-dependent nuclear receptor		-1.412		0.0298	CYP1A1,SLC9A3,SNAI1,TSC22D3,WNT11
miR-4660 (miRNAs w/seed GCAGCUC)		mature microRNA	Activated	2	bias	0.0303	ARHGAP19-SLIT1,B3GNT7,NAT16,RBPMS2
Pkc(s)		group				0.0306	CYP1A1,PPP1R15A
PTPN2	0.048	phosphatase				0.0306	PPP1R15A
mir-7		microRNA				0.0306	SNAI1
SDCBP	0.02	enzyme				0.0306	SNAI1
ochratoxin A		chemical toxicant				0.0306	CYP1A2
kaempferol		chemical toxicant				0.0306	CYP1A1
lead		chemical toxicant				0.0306	GRIN2D
miR-18b-3p (miRNAs w/seed GCCCUAA)		mature microRNA				0.0309	CAMKV,MYADML2,TIPARP
miR-6132 (and other miRNAs w/seed GCAGGGC)		mature microRNA	Activated	2.449	bias	0.0312	ARHGAP19-SLIT1,B3GNT7,CAMKV,SYNJ2,TNFRSF12A,WNT7B
miR-658 (miRNAs w/seed GCGGAGG)		mature microRNA				0.0315	ARHGAP19-SLIT1,CYP1A2,RBPMS2
miR-424-3p (miRNAs w/seed AAAACGU)		mature microRNA				0.0316	SNAI1,TSC22D3
miR-5705 (miRNAs w/seed GUUUCGG)		mature microRNA				0.0316	ARHGAP19-SLIT1,MYADML2
miR-3934-5p (miRNAs w/seed CAGGUGU)		mature microRNA				0.0316	AOC2,TSC22D3,WNT7B
miR-6795-5p (and other miRNAs w/seed GGGGGGA)		mature microRNA	Activated	2.449	bias	0.0317	B3GNT7,NAT16,SHB,SNAI1,TNFRSF12A,WNT7B
U0126		chemical drug				0.0318	CYP1A1,SHB,TSC22D3
mir-154		microRNA				0.0318	WNT7B
BTRC	0.281	enzyme				0.0318	SNAI1
MTA3	-0.001	transcription regulator				0.0318	SNAI1
Saa3		other				0.0318	WNT7B
KN-62		chemical drug				0.0318	PPP1R15A
alpha-tocopherol		chemical drug				0.0318	HSPA1A/HSPA1B
miR-132-3p (and other miRNAs w/seed AACAGUC)		mature microRNA				0.0321	HSPA1A/HSPA1B,LEKR1,TSC22D3
ETS1	0.064	transcription regulator				0.0321	HSPA1A/HSPA1B,SNAI1
thapsigargin		chemical toxicant				0.0321	HSPA1A/HSPA1B,PPP1R15A
TP53	-0.035	transcription regulator		-0.596		0.0322	CYP1A1,HSPA1A/HSPA1B,PPP1R15A,PRC1,SNAI1,TSC22D3
miR-758-5p (miRNAs w/seed AUGGUUG)		mature microRNA				0.0329	ARHGAP19-SLIT1,CYP1A2
Z36		chemical reagent				0.033	PPP1R15A
picrotoxin		chemical toxicant				0.033	CYP1A1
DTX1	-0.178	transcription regulator				0.033	SNAI1
cyanocobalamin		chemical - endogenous mammalian				0.033	CYP1A1
geranylgeranyl pyrophosphate		chemical - endogenous mammalian				0.033	TSC22D3
ELAVL1	-0.071	other				0.0334	PRC1,TSC22D3
miR-762 (and other miRNAs w/seed GGGCUGG)		mature microRNA	Activated	2.646	bias	0.0334	B3GNT7,CAMKV,MYADML2,NAT16,SHB,SNAI1,WNT7B
miR-6786-5p (miRNAs w/seed CGGUGGG)		mature microRNA				0.0335	ARHGAP19-SLIT1,SLC9A3,WNT7B
NR1H3	0.155	ligand-dependent nuclear receptor				0.034	PRC1,SNAI1
miR-4689 (and other miRNAs w/seed UGAGGAG)		mature microRNA	Activated	2	bias	0.034	GRIN2D,RBPMS2,SYNJ2,WNT7B
TNF	-0.16	cytokine		0.492	bias	0.0341	CYP1A1,HSPA1A/HSPA1B,PPP1R15A,SLC9A3,SNAI1,TSC22D3
p70 S6k		group				0.0342	SNAI1
collagen type i (family)		group				0.0342	SNAI1
NCL	-0.053	other				0.0342	HSPA1A/HSPA1B
IND S7		chemical - kinase inhibitor				0.0342	HSPA1A/HSPA1B
hydrochloric acid		chemical - endogenous mammalian				0.0342	SLC9A3
miR-3090-3p (and other miRNAs w/seed CCCAGGU)		mature microRNA	Activated	2	bias	0.0343	B3GNT7,CDH9,CYP1A2,TSC22D3
miR-27a-3p (and other miRNAs w/seed UCACAGU)		mature microRNA	Activated	2	bias	0.0347	B3GNT7,GRIN2D,RBPMS2,SHB
miR-1237-5p (and other miRNAs w/seed GGGGGCG)		mature microRNA	Activated	2.449	bias	0.035	ARHGAP19-SLIT1,B3GNT7,GRIN2D,NAT16,SHB,WNT7B
miR-296-5p (miRNAs w/seed GGGCCCC)		mature microRNA	Activated	2.236	bias	0.0351	ARHGAP19-SLIT1,JSRP1,SNAI1,TNFRSF12A,WNT7B
1-palmitoyl-2-oleoylphosphatidylserine		chemical - endogenous mammalian				0.0354	TNFRSF12A
Smad2/3-Smad4		complex				0.0354	SNAI1
MEL S3		chemical - kinase inhibitor				0.0354	HSPA1A/HSPA1B
ketoconazole		chemical drug				0.0354	CYP1A1
dicarbethoxydihydrocollidine		chemical toxicant				0.0354	WNT7B
miR-6763-3p (miRNAs w/seed UCCCCGG)		mature microRNA				0.0356	ARHGAP19-SLIT1,GRIN2D,RBPMS2
REL	-0.144	transcription regulator				0.0364	PPP1R15A,SNAI1
GC-GCR dimer		complex				0.0366	TSC22D3
tosedostat		chemical drug				0.0366	PPP1R15A
EIF2B5	-0.104	translation regulator				0.0366	PPP1R15A
YWHAZ	0.016	enzyme				0.0366	TSC22D3
PD 123319		chemical drug				0.0366	WNT11
LDLR		transporter				0.0366	PPP1R15A,PRC1
FOXA2		transcription regulator				0.0369	SNAI1,WNT7B
miR-3117-5p (miRNAs w/seed GACACUA)		mature microRNA				0.0372	MYADML2,TSC22D3,WNT7B
prednisolone		chemical drug				0.0372	CYP1A1,TSC22D3
miR-3689d (and other miRNAs w/seed GGAGGUG)		mature microRNA	Activated	2.236	bias	0.0377	CAMKV,CYP1A2,GRIN2D,RBPMS2,WNT7B
FTO	-0.134	enzyme				0.0378	HSPA1A/HSPA1B
BMPR2	0.081	kinase				0.0378	SNAI1
NFIA	0.254	transcription regulator				0.0378	CYP1A2
MDM4	-0.082	transcription regulator				0.0378	WNT7B
FECH	0.061	enzyme				0.0378	CYP1A2
STS	0.181	enzyme				0.0378	HSPA1A/HSPA1B
oltipraz		chemical drug				0.0378	CYP1A1
urethane		chemical toxicant				0.0378	CYP1A1
proteasome inhibitor PSI		chemical - protease inhibitor				0.0378	CYP1A1
miR-5006-5p (miRNAs w/seed UGCCAGG)		mature microRNA	Activated	2	bias	0.0383	ARHGAP19-SLIT1,CAMKV,RBPMS2,TSC22D3
miR-548ae-3p (and other miRNAs w/seed AAAAACU)		mature microRNA				0.0386	ICAM5,LEKR1
IL1A	0.332	cytokine				0.0386	CYP1A1,CYP1A2
miR-5572 (miRNAs w/seed UUGGGGU)		mature microRNA				0.0388	GRIN2D,TNFRSF12A,WNT7B
miR-3978 (miRNAs w/seed UGGAAAG)		mature microRNA				0.0389	RBPMS2,TSC22D3
ROR1		kinase				0.039	SNAI1
pitavastatin		chemical drug				0.039	SNAI1
tripterine		chemical - endogenous non-mammalian				0.039	HSPA1A/HSPA1B
ADIPOQ		other				0.0391	CYP1A2,WNT11
miR-1207-5p (and other miRNAs w/seed GGCAGGG)		mature microRNA	Activated	2.646	bias	0.0395	ARHGAP19-SLIT1,B3GNT7,NAT16,SNAI1,SYNJ2,TNFRSF12A,WNT7B
lenalidomide		chemical drug				0.0397	WNT11,WNT7B
prostaglandin J2		chemical - endogenous mammalian				0.0402	HSPA1A/HSPA1B
KDM6B	-0.137	enzyme				0.0402	SNAI1
ARHGAP31	0.01	other				0.0402	SNAI1
vitamin A		chemical - endogenous mammalian				0.0402	CYP1A1
miR-6798-5p (miRNAs w/seed CAGGGGG)		mature microRNA	Activated	2.236	bias	0.0407	ARHGAP19-SLIT1,B3GNT7,GRIN2D,NAT16,WNT7B
miR-3160-3p (miRNAs w/seed GAGCUGA)		mature microRNA	Activated	2	bias	0.0413	CAMKV,CYP1A2,HSPA1A/HSPA1B,SYNJ2
CHIR 99021		chemical drug				0.0414	SNAI1
GLIS2	-0.228	transcription regulator				0.0414	SNAI1
FGFR4	-0.062	kinase				0.0414	SNAI1
LOC105372576		other				0.0414	TNFRSF12A
miR-5589-3p (miRNAs w/seed GCACAUG)		mature microRNA				0.0419	AOC2,RBPMS2,SYNJ2
miR-4649-5p (and other miRNAs w/seed GGGCGAG)		mature microRNA				0.0425	CAMKV,RBPMS2,TNFRSF12A
1-palmitoyl-2-(5-oxovaleroyl)-sn-glycero-3-phosphorylcholine		chemical reagent				0.0426	SNAI1
leucine		chemical - endogenous mammalian				0.0426	PPP1R15A
TERC		other				0.0426	PRC1
ING1	-0.221	transcription regulator				0.0426	HSPA1A/HSPA1B
andrographolide		chemical drug				0.0426	CYP1A1
miR-505-3p (miRNAs w/seed GUCAACA)		mature microRNA				0.0435	NAT16,SYNJ2,WNT7B
8-bromoguanosine 3',5'-cyclic monophosphate		chemical reagent				0.0438	SNAI1
AXL		kinase				0.0438	SNAI1
amiodarone		chemical drug				0.0438	CYP1A1
mercuric chloride		chemical toxicant				0.0438	HSPA1A/HSPA1B
vinblastine		chemical drug				0.0438	CYP1A1
honokiol		chemical - endogenous non-mammalian				0.0438	SNAI1
miR-4270 (and other miRNAs w/seed CAGGGAG)		mature microRNA	Activated	2.236	bias	0.0439	ARHGAP19-SLIT1,CAMKV,GRIN2D,NAT16,WNT7B
NFYB	0.006	transcription regulator				0.0443	SNAI1,SYNJ2
miR-125b-1-3p (miRNAs w/seed CGGGUUA)		mature microRNA				0.0443	AHRR,GRIN2D
cigarette smoke		chemical toxicant				0.0443	CYP1A1,CYP1A2
miR-6820-5p (miRNAs w/seed GCGGCAG)		mature microRNA				0.0446	ARHGAP19-SLIT1,GRIN2D,WNT7B
methylprednisolone		chemical drug				0.0446	CYP1A2,HSPA1A/HSPA1B,SLC9A3
dihydrotestosterone		chemical - endogenous mammalian				0.0446	HSPA1A/HSPA1B,SNAI1,WNT7B
CDKN1A	-0.127	kinase				0.0446	HSPA1A/HSPA1B,PRC1
miR-1237-3p (and other miRNAs w/seed CCUUCUG)		mature microRNA				0.0447	LEKR1,SHB,TSC22D3
calcitriol		chemical drug				0.0447	CYP1A1,PRC1,WNT11
miR-561-3p (miRNAs w/seed AAAGUUU)		mature microRNA				0.0449	HSPA1A/HSPA1B,TSC22D3
crizotinib		chemical drug				0.045	SNAI1
RNASEL	0.378	enzyme				0.045	CDH9
xanthohumol		chemical drug				0.045	CYP1A2
PLP1		other				0.045	PPP1R15A
MK2206		chemical drug				0.045	SNAI1
GNB2	-0.086	enzyme				0.045	TSC22D3
formaldehyde		chemical - endogenous mammalian				0.045	CYP1A1
miR-6798-3p (miRNAs w/seed UACCCCC)		mature microRNA				0.0451	CYP1A1,NAT16,PRC1
miR-571 (miRNAs w/seed GAGUUGG)		mature microRNA				0.0456	MYADML2,SYNJ2,TNFRSF12A
miR-6846-3p (miRNAs w/seed GACCCCU)		mature microRNA				0.0456	CAMKV,TSC22D3,WNT7B
EGF		growth factor				0.0458	CYP1A1,SNAI1,TNFRSF12A
miR-6742-3p (miRNAs w/seed CCUGGGU)		mature microRNA	Activated	2	bias	0.046	B3GNT7,CYP1A1,CYP1A2,MYADML2
ISLR		other				0.0462	PPP1R15A
NVP-TAE684		chemical drug				0.0462	SNAI1
EIF2AK4	0.093	kinase				0.0462	PPP1R15A
HSF2	-0.15	transcription regulator				0.0462	HSPA1A/HSPA1B
tunicamycin		chemical - endogenous non-mammalian				0.0464	CYP1A2,PPP1R15A
miR-885-3p (miRNAs w/seed GGCAGCG)		mature microRNA	Activated	2	bias	0.0471	ARHGAP19-SLIT1,CYP1A1,NAT16,TIPARP
miR-7977 (miRNAs w/seed UCCCAGC)		mature microRNA	Activated	2	bias	0.0471	HSPA1A/HSPA1B,LEKR1,NAT16,SYNJ2
CLEC10A		other				0.0473	HSPA1A/HSPA1B
TGS1	0.171	enzyme				0.0473	PPP1R15A
FGFR3		kinase				0.0473	SNAI1
GNB1	0.033	enzyme				0.0473	TSC22D3
Foxp1		transcription regulator				0.0473	CDH9
discodermolide		chemical drug				0.0473	PRC1
miR-6511b-5p (and other miRNAs w/seed UGCAGGC)		mature microRNA	Activated	2	bias	0.0476	ARHGAP19-SLIT1,CDH9,CYP1A1,PRC1
miR-4423-3p (miRNAs w/seed UAGGCAC)		mature microRNA				0.0477	ARHGAP19-SLIT1,LEKR1,PRC1
fulvestrant		chemical drug				0.0482	SLC9A3,TSC22D3
miR-92a-1-5p (miRNAs w/seed GGUUGGG)		mature microRNA	Activated	2	bias	0.0485	ARHGAP19-SLIT1,B3GNT7,GRIN2D,RBPMS2
TLR7/8		group				0.0485	PPP1R15A
ethionine		chemical toxicant				0.0485	TNFRSF12A
HDAC1	-0.011	transcription regulator				0.0491	SNAI1,TSC22D3
miR-6840-5p (miRNAs w/seed CCCCCGG)		mature microRNA				0.0492	ARHGAP19-SLIT1,CFAP45,ICAM5
miR-6771-3p (miRNAs w/seed AAACCCC)		mature microRNA				0.0492	PPP1R15A,RBPMS2,SYNJ2
NORAD	-0.057	other				0.0497	TNFRSF12A
CD80	-0.429	transmembrane receptor				0.0497	TSC22D3
PCGF2	0.108	transcription regulator				0.0497	SNAI1
nonylphenol		chemical toxicant				0.0497	HSPA1A/HSPA1B
LG100268		chemical reagent				0.0497	CYP1A2
H-7		chemical - kinase inhibitor				0.0497	CYP1A1
miR-1306-3p (miRNAs w/seed CGUUGGC)		mature microRNA				0.0497	ARHGAP19-SLIT1,WNT7B
miR-6070 (miRNAs w/seed CGGUUCC)		mature microRNA				0.0497	ARHGAP19-SLIT1,GRIN2D

## Sheet: Table S4C
Ingenuity Pathway Analysis, canonical pathways for 8d versus Ibrutinib differentially up-regulated genes (log2FC >-0.5; pvalue<0.01).
© 2000-2022 QIAGEN. All rights reserved.
Ingenuity Canonical Pathways	-log(p-value)	Ratio	z-score	Molecules
Necroptosis Signaling Pathway	2.75	0.0255	2	RIPK1,TLR4,TNFSF10,TRPM7
Pyroptosis Signaling Pathway	2.45	0.0323	#NUM!	NLRP7,TLR4,TLR8
Geranylgeranyldiphosphate Biosynthesis	2.01	0.333	#NUM!	GGPS1
Role of Pattern Recognition Receptors in Recognition of Bacteria and Viruses	1.83	0.0192	#NUM!	TLR4,TLR8,TNFSF10
Trans, trans-farnesyl Diphosphate Biosynthesis	1.79	0.2	#NUM!	GGPS1
Phagosome Formation	1.59	0.00868	2.449	CCRL2,GPR18,P2RY6,PIP5KL1,TLR4,TLR8
TREM1 Signaling	1.58	0.026	#NUM!	TLR4,TLR8
Oxytocin In Brain Signaling Pathway	1.57	0.0152	#NUM!	NLRP7,TLR4,TRPV1
Toll-like Receptor Signaling	1.57	0.0256	#NUM!	TLR4,TLR8
Calcium Transport I	1.49	0.1	#NUM!	ATP2B4
Crosstalk between Dendritic Cells and Natural Killer Cells	1.44	0.022	#NUM!	TLR4,TNFSF10
Death Receptor Signaling	1.4	0.0208	#NUM!	RIPK1,TNFSF10
Leukotriene Biosynthesis	1.32	0.0667	#NUM!	ALOX5
Superpathway of Geranylgeranyldiphosphate Biosynthesis I (via Mevalonate)	1.24	0.0556	#NUM!	GGPS1
Colorectal Cancer Metastasis Signaling	1.22	0.0111	#NUM!	MMP24,TLR4,TLR8
Inflammasome pathway	1.2	0.05	#NUM!	TLR4
Androgen Biosynthesis	1.18	0.0476	#NUM!	SRD5A3
CLEAR Signaling Pathway	1.17	0.0105	#NUM!	ATP6AP1L,TLR4,TLR8
The Visual Cycle	1.16	0.0455	#NUM!	DHRS9
Apelin Cardiac Fibroblast Signaling Pathway	1.14	0.0435	#NUM!	APLN
Role of PKR in Interferon Induction and Antiviral Response	1.13	0.0147	#NUM!	NLRP7,TLR4
D-myo-inositol (1,4,5)-Trisphosphate Biosynthesis	1.09	0.0385	#NUM!	PIP5KL1
Apelin Liver Signaling Pathway	1.09	0.0385	#NUM!	APLN
Neuroinflammation Signaling Pathway	1.06	0.00946	#NUM!	RIPK1,TLR4,TLR8
Superpathway of Cholesterol Biosynthesis	1.04	0.0345	#NUM!	GGPS1
Role of Macrophages, Fibroblasts and Endothelial Cells in Rheumatoid Arthritis	1.03	0.00915	#NUM!	RIPK1,TLR4,TLR8
HOTAIR Regulatory Pathway	1	0.0123	#NUM!	MMP24,TLR4
HMGB1 Signaling	0.983	0.012	#NUM!	TLR4,TNFSF10
Ethanol Degradation II	0.975	0.0294	#NUM!	DHRS9
Oxytocin In Spinal Neurons Signaling Pathway	0.963	0.0286	#NUM!	TRPV1
MIF-mediated Glucocorticoid Regulation	0.951	0.0278	#NUM!	TLR4
TWEAK Signaling	0.943	0.027	#NUM!	RIPK1
Noradrenaline and Adrenaline Degradation	0.943	0.027	#NUM!	DHRS9
tRNA Charging	0.921	0.0256	#NUM!	PARS2
Inhibition of Matrix Metalloproteases	0.921	0.0256	#NUM!	MMP24
Retinoate Biosynthesis I	0.889	0.0238	#NUM!	DHRS9
Hepatic Cholestasis	0.886	0.0105	#NUM!	TLR4,TNFSF10
MIF Regulation of Innate Immunity	0.87	0.0227	#NUM!	TLR4
Pulmonary Healing Signaling Pathway	0.857	0.0101	#NUM!	MMP24,TLR4
Role of RIG1-like Receptors in Antiviral Innate Immunity	0.854	0.0217	#NUM!	RIPK1
Retinol Biosynthesis	0.854	0.0217	#NUM!	DHRS9
Apelin Pancreas Signaling Pathway	0.854	0.0217	#NUM!	APLN
iNOS Signaling	0.845	0.0213	#NUM!	TLR4
Dermatan Sulfate Biosynthesis (Late Stages)	0.845	0.0213	#NUM!	UST
3-phosphoinositide Biosynthesis	0.839	0.00976	#NUM!	PIP5KL1,PTPRO
Apelin Muscle Signaling Pathway	0.836	0.0208	#NUM!	APLN
Chondroitin Sulfate Biosynthesis (Late Stages)	0.818	0.02	#NUM!	UST
TNFR1 Signaling	0.804	0.0192	#NUM!	RIPK1
Autophagy	0.804	0.0093	#NUM!	RIPK1,TLR4
Hepatic Fibrosis Signaling Pathway	0.796	0.00713	#NUM!	RIPK1,TLR4,TRPM7
MSP-RON Signaling Pathway	0.759	0.0172	#NUM!	TLR4
Chondroitin Sulfate Biosynthesis	0.759	0.0172	#NUM!	UST
Retinoic acid Mediated Apoptosis Signaling	0.747	0.0167	#NUM!	TNFSF10
Dermatan Sulfate Biosynthesis	0.747	0.0167	#NUM!	UST
Superpathway of Inositol Phosphate Compounds	0.747	0.00855	#NUM!	PIP5KL1,PTPRO
Stearate Biosynthesis I (Animals)	0.728	0.0159	#NUM!	SRD5A3
Activation of IRF by Cytosolic Pattern Recognition Receptors	0.717	0.0154	#NUM!	RIPK1
Induction of Apoptosis by HIV1	0.717	0.0154	#NUM!	RIPK1
Wound Healing Signaling Pathway	0.699	0.00794	#NUM!	TNFSF10,TRPV1
Eicosanoid Signaling	0.699	0.0147	#NUM!	ALOX5
LPS/IL-1 Mediated Inhibition of RXR Function	0.693	0.00787	#NUM!	TLR4,UST
Serotonin Degradation	0.682	0.0141	#NUM!	DHRS9
Role of MAPK Signaling in Inhibiting the Pathogenesis of Influenza	0.65	0.013	#NUM!	TLR4
NF-κB Activation by Viruses	0.646	0.0128	#NUM!	RIPK1
Maturity Onset Diabetes of Young (MODY) Signaling	0.646	0.0128	#NUM!	APOL3
Heparan Sulfate Biosynthesis (Late Stages)	0.64	0.0127	#NUM!	UST
TR/RXR Activation	0.618	0.0119	#NUM!	NRGN
LPS-stimulated MAPK Signaling	0.613	0.0118	#NUM!	TLR4
Role of Hypercytokinemia/hyperchemokinemia in the Pathogenesis of Influenza	0.609	0.0116	#NUM!	TLR4
Heparan Sulfate Biosynthesis	0.609	0.0116	#NUM!	UST
Apelin Adipocyte Signaling Pathway	0.587	0.011	#NUM!	APLN
Apelin Cardiomyocyte Signaling Pathway	0.556	0.0101	#NUM!	APLN
NF-κB Signaling	0.542	0.00526	#NUM!	RIPK1,TLR4,TLR8
Dendritic Cell Maturation	0.513	0.00507	#NUM!	CD1C,CD1D,TLR4
Breast Cancer Regulation by Stathmin1	0.51	0.00505	#NUM!	CCRL2,GPR18,P2RY6
Role of MAPK Signaling in Promoting the Pathogenesis of Influenza	0.507	0.00885	#NUM!	ATP6AP1L
Regulation of Actin-based Motility by Rho	0.499	0.00862	#NUM!	PIP5KL1
Bladder Cancer Signaling	0.499	0.00862	#NUM!	MMP24
CREB Signaling in Neurons	0.495	0.00495	#NUM!	CCRL2,GPR18,P2RY6
Airway Pathology in Chronic Obstructive Pulmonary Disease	0.492	0.00847	#NUM!	TNFSF10
MSP-RON Signaling In Macrophages Pathway	0.489	0.0084	#NUM!	TLR4
LXR/RXR Activation	0.478	0.00813	#NUM!	TLR4
RHOA Signaling	0.475	0.00806	#NUM!	PIP5KL1
Atherosclerosis Signaling	0.456	0.00763	#NUM!	ALOX5
Ferroptosis Signaling Pathway	0.452	0.00758	#NUM!	ALOX5
P2Y Purigenic Receptor Signaling Pathway	0.45	0.00752	#NUM!	P2RY6
IL-12 Signaling and Production in Macrophages	0.442	0.00735	#NUM!	TLR4
RAC Signaling	0.438	0.00725	#NUM!	PIP5KL1
White Adipose Tissue Browning Pathway	0.438	0.00725	#NUM!	TRPV1
Iron homeostasis signaling pathway	0.435	0.00719	#NUM!	ATP6AP1L
Apelin Endothelial Signaling Pathway	0.431	0.00709	#NUM!	APLN
PI3K Signaling in B Lymphocytes	0.425	0.00699	#NUM!	TLR4
Endocannabinoid Cancer Inhibition Pathway	0.416	0.0068	#NUM!	TRPV1
Endocannabinoid Neuronal Synapse Pathway	0.411	0.00671	#NUM!	TRPV1
Protein Kinase A Signaling	0.41	0.00489	#NUM!	PTPRE,PTPRO
Lipid Antigen Presentation by CD1	0.401	0.00481	#NUM!	CD1C,CD1D
G-Protein Coupled Receptor Signaling	0.39	0.00427	#NUM!	CCRL2,GPR18,P2RY6
Phagosome Maturation	0.389	0.00629	#NUM!	ATP6AP1L
Inhibition of ARE-Mediated mRNA Degradation Pathway	0.385	0.00621	#NUM!	TNFSF10
Aldosterone Signaling in Epithelial Cells	0.38	0.0061	#NUM!	PIP5KL1
Systemic Lupus Erythematosus In B Cell Signaling Pathway	0.373	0.00415	#NUM!	IGKV3D-7,TLR8,TNFSF10
Erythropoietin Signaling Pathway	0.355	0.00565	#NUM!	TNFSF10
D-myo-inositol (1,4,5,6)-Tetrakisphosphate Biosynthesis	0.351	0.00559	#NUM!	PTPRO
D-myo-inositol (3,4,5,6)-tetrakisphosphate Biosynthesis	0.351	0.00559	#NUM!	PTPRO
Tumor Microenvironment Pathway	0.351	0.00559	#NUM!	MMP24
Acute Phase Response Signaling	0.34	0.00541	#NUM!	RIPK1
IL-17 Signaling	0.337	0.00535	#NUM!	TNFSF10
Granulocyte Adhesion and Diapedesis	0.333	0.00529	#NUM!	MMP24
Xenobiotic Metabolism CAR Signaling Pathway	0.333	0.00526	#NUM!	UST
Production of Nitric Oxide and Reactive Oxygen Species in Macrophages	0.331	0.00524	#NUM!	TLR4
3-phosphoinositide Degradation	0.331	0.00524	#NUM!	PTPRO
Regulation Of The Epithelial Mesenchymal Transition By Growth Factors Pathway	0.329	0.00521	#NUM!	TNFSF10
Leukocyte Extravasation Signaling	0.327	0.00518	#NUM!	MMP24
Xenobiotic Metabolism PXR Signaling Pathway	0.327	0.00518	#NUM!	UST
Hepatic Fibrosis / Hepatic Stellate Cell Activation	0.325	0.00515	#NUM!	TLR4
D-myo-inositol-5-phosphate Metabolism	0.324	0.00513	#NUM!	PTPRO
Natural Killer Cell Signaling	0.318	0.00503	#NUM!	TNFSF10
Altered T Cell and B Cell Signaling in Rheumatoid Arthritis	0.317	0.00407	#NUM!	TLR4,TLR8
Gustation Pathway	0.312	0.00493	#NUM!	P2RY6
Coronavirus Pathogenesis Pathway	0.312	0.00493	#NUM!	RIPK1
RAR Activation	0.31	0.0049	#NUM!	DHRS9
HIF1α Signaling	0.305	0.00481	#NUM!	MMP24
Agranulocyte Adhesion and Diapedesis	0.296	0.00467	#NUM!	MMP24
RHOGDI Signaling	0.294	0.00465	#NUM!	PIP5KL1
Calcium Signaling	0.29	0.00459	#NUM!	ATP2B4
EIF2 Signaling	0.282	0.00446	#NUM!	EIF5
Osteoarthritis Pathway	0.267	0.00424	#NUM!	TLR4
AMPK Signaling	0.257	0.0041	#NUM!	PFKFB1
TEC Kinase Signaling	0.245	0.00345	#NUM!	TLR4,TNFSF10
Signaling by Rho Family GTPases	0.231	0.00373	#NUM!	PIP5KL1
Protein Ubiquitination Pathway	0.224	0.00364	#NUM!	USP51
Oxytocin Signaling Pathway	0.218	0.00356	#NUM!	ATP2B4
Xenobiotic Metabolism Signaling	0.21	0.00345	#NUM!	UST
Pulmonary Fibrosis Idiopathic Signaling Pathway	0	0.00307	#NUM!	MMP24
Glucocorticoid Receptor Signaling	0	0.00172	#NUM!	PFKFB1
Axonal Guidance Signaling	0	0.00197	#NUM!	MMP24
IL-15 Signaling	0	0.00189	#NUM!	IGKV3D-7
Type I Diabetes Mellitus Signaling	0	0.00196	#NUM!	RIPK1
Communication between Innate and Adaptive Immune Cells	0	0.00323	#NUM!	IGKV3D-7,TLR4,TLR8
FAK Signaling	0	0.00288	#NUM!	CCRL2,GPR18,P2RY6
NUR77 Signaling in T Lymphocytes	0	0.00195	#NUM!	TNFSF10
Estrogen Receptor Signaling	0	0.00245	#NUM!	MMP24
SAPK/JNK Signaling	0	0.00199	#NUM!	RIPK1
B Cell Receptor Signaling	0	0.00158	#NUM!	IGKV3D-7
Cardiac Hypertrophy Signaling (Enhanced)	0	0.00185	#NUM!	TNFSF10
