# Supplementary material for: Exploring 2-Sulfonylpyrimidine Warheads as Acrylamide Surrogates for Targeted Covalent Inhibition: A BTK Story
Source: J Med Chem. 2024 Aug 9;67(16):13572–93. doi: 10.1021/acs.jmedchem.3c01927 (PMC11345841; doi:10.1021/acs.jmedchem.3c01927)
Supplement: Supplementary file 3 — jm3c01927_si_003.csv [file jm3c01927_si_003.csv]

Compound	SMILE	Remaining BTK activity (%) (Table S1)	BTK IC50 (nM)	NanoBRET IC50 (nM)	Kinact (s-1)	KI (nM)	Kinact/KI (M-1.s-1)	EGFR IC50 (nM, no pre-incubation)	JAK3 IC50 (nM, no pre-incubation)	ITK IC50 (nM, no pre-incubation)
1a	ClC1=C(N=C(N=C1)Cl)N2C=CC3=C2C=NC=N3
1b	ClC1=NC(NC2=NC=CC(N3CCN(CC3)CC4=NC5=C(N4)C=CC(C(F)(F)F)=C5)=N2)=C(C=C1)[N+]([O-])=O
1c	O=C1N[C@H](C)CNC2=C1SC(C=C3)=C2C4=C3N=C(OC5=NC(Cl)=NC=C5COCC)C=C4
1d	ClC1=CC=C([N+]([O-])=O)C(NC2=C(Cl)C=C(C(F)(F)F)C=N2)=N1
1e	BrC1=C(C(NC2=CC=CC(C(C3=CC=CC=C3)=O)=C2)=O)N=C(S(=O)(C)=O)N=C1
1f	O=S(C1=NC=CC=C1C#N)(C2CCCN(C(C3=CC(N4CCOCC4)=CC=C3)=O)C2)=O
1g (referred as 1 in text)	NC1=NC=NC2=C1C(C(C=C3)=CC=C3OC4=CC=CC=C4)=NN2[C@H]5CN(C(C=C)=O)CCC5	2.1 ± 0.8	9 ± 1	1 ± 9	0.01836 ± 0.00166	2.25 ± 0.24	8,160,000 ± 175,000	59	>1000	>1000
2	NC1=NC=NC2=C1C(C(C=C3)=CC=C3OC4=CC=CC=C4)=NN2[C@H]5CNCCC5
3a	OC(C1=CC=NC(SC)=N1)=O
3b	OC(C1=CC=NC(SCCCC)=N1)=O
3c	OC(C1=CC=NC(SC2=CC=CC=C2)=N1)=O
3d	OC(C1=C(Cl)C=NC(SC)=N1)=O
3e	OC(C1=CN=C(SC)N=C1)=O
3f	O=C(O)C1=CN=C(SCCCC)N=C1
3g	OC(C1=CN=C(SC2=CC=CC=C2)N=C1)=O
		84 ± 8
4b	NC1=NC=NC2=C1C(C(C=C3)=CC=C3OC4=CC=CC=C4)=NN2[C@H]5CN(C(C6=CC=NC(SCCCC)=N6)=O)CCC5	82 ± 1
4c	NC1=NC=NC2=C1C(C(C=C3)=CC=C3OC4=CC=CC=C4)=NN2[C@H]5CN(C(C6=CC=NC(SC7=CC=CC=C7)=N6)=O)CCC5	98 ± 5
4d	NC1=NC=NC2=C1C(C(C=C3)=CC=C3OC4=CC=CC=C4)=NN2[C@H]5CN(C(C6=C(Cl)C=NC(SC)=N6)=O)CCC5	100 ± 6
4e	NC1=NC=NC2=C1C(C(C=C3)=CC=C3OC4=CC=CC=C4)=NN2[C@H]5CN(C(C6=CN=C(SC)N=C6)=O)CCC5	83 ± 9
4f	NC1=NC=NC2=C1C(C(C=C3)=CC=C3OC4=CC=CC=C4)=NN2[C@H]5CN(C(C6=CN=C(SCCCC)N=C6)=O)CCC5	84 ± 5
4g	NC1=NC=NC2=C1C(C(C=C3)=CC=C3OC4=CC=CC=C4)=NN2[C@H]5CN(C(C6=CN=C(SC7=CC=CC=C7)N=C6)=O)CCC5	100 ± 6
5a	NC1=NC=NC2=C1C(C(C=C3)=CC=C3OC4=CC=CC=C4)=NN2[C@H]5CN(C(C6=CC=NC(S(C)(=O)=O)=N6)=O)CCC5	17 ± 1
5b	NC1=NC=NC2=C1C(C(C=C3)=CC=C3OC4=CC=CC=C4)=NN2C5CN(C(C6=CC=NC(S(CCCC)(=O)=O)=N6)=O)CCC5	58 ± 3
5c	NC1=NC=NC2=C1C(C(C=C3)=CC=C3OC4=CC=CC=C4)=NN2C5CN(C(C6=CC=NC(S(C7=CC=CC=C7)(=O)=O)=N6)=O)CCC5	40 ± 1
5d	NC1=NC=NC2=C1C(C(C=C3)=CC=C3OC4=CC=CC=C4)=NN2[C@H]5CN(C(C6=C(Cl)C=NC(S(C)(=O)=O)=N6)=O)CCC5	17 ± 2
5e	NC1=NC=NC2=C1C(C(C=C3)=CC=C3OC4=CC=CC=C4)=NN2[C@H]5CN(C(C6=CN=C(S(C)(=O)=O)N=C6)=O)CCC5	9 ± 2
5f	NC1=NC=NC2=C1C(C(C=C3)=CC=C3OC4=CC=CC=C4)=NN2[C@H]5CN(C(C6=CN=C(S(CCCC)(=O)=O)N=C6)=O)CCC5	38 ± 2
5g	NC1=NC=NC2=C1C(C(C=C3)=CC=C3OC4=CC=CC=C4)=NN2[C@H]5CN(C(C6=CN=C(S(C7=CC=CC=C7)(=O)=O)N=C6)=O)CCC5	35 ± 1
6a	CC1=C(Cl)N=C(SC)N=C1
6b	ClC1=C(C(OC)=O)C=NC(SC)=N1
6c	ClC1=C(C(OCC)=O)C=NC(SC)=N1
6e	BrC1=C(C)N=C(SC)N=C1
7a	NC1=NC=NC2=C1C(C(C=C3)=CC=C3OC4=CC=CC=C4)=NN2C5CN(C6=C(C)C=NC(SC)=N6)CCC5	40 ± 0.3
7b	NC1=NC=NC2=C1C(C(C=C3)=CC=C3OC4=CC=CC=C4)=NN2C5CN(C6=C(C(OC)=O)C=NC(SC)=N6)CCC5	76 ± 2
7c	NC1=NC=NC2=C1C(C(C=C3)=CC=C3OC4=CC=CC=C4)=NN2[C@H]5CN(C6=C(C(OCC)=O)C=NC(SC)=N6)CCC5	105 ± 4
7d	NC1=NC=NC2=C1C(C(C=C3)=CC=C3OC4=CC=CC=C4)=NN2C5CN(C6=C(C(NC)=O)C=NC(SC)=N6)CCC5	78 ± 2
7e	NC1=NC=NC2=C1C(C(C=C3)=CC=C3OC4=CC=CC=C4)=NN2C5CN(C6=CN=C(SC)N=C6C)CCC5	69 ± 2
8a	NC1=NC=NC2=C1C(C(C=C3)=CC=C3OC4=CC=CC=C4)=NN2C5CN(C6=C(C)C=NC(S(C)(=O)=O)=N6)CCC5	4 ± 1	24 ± 2	8 ± 9	0.00659 ± 0.00019	9.08 ± 0.41	726,000 ± 16,900	>1000	>1000	>1000
8b	NC1=NC=NC2=C1C(C(C=C3)=CC=C3OC4=CC=CC=C4)=NN2C5CN(C6=C(C(OC)=O)C=NC(S(C)(=O)=O)=N6)CCC5	2 ± 1	57 ± 1	38 ± 6	0.00792 ± 0.00019	24.2 ± 0.95	328,000 ± 7,130	>1000	>1000	>1000
8c	NC1=NC=NC2=C1C(C(C=C3)=CC=C3OC4=CC=CC=C4)=NN2[C@H]5CN(C6=C(C(OCC)=O)C=NC(S(C)(=O)=O)=N6)CCC5	3 ± 0.4	35 ± 7	26 ± 10
8d	NC1=NC=NC2=C1C(C(C=C3)=CC=C3OC4=CC=CC=C4)=NN2C5CN(C6=C(C(NC)=O)C=NC(S(C)(=O)=O)=N6)CCC5	2.0 ± 0.5	28 ± 6	0.6 ± 10	0.01264 ± 0.00067	5.07 ± 0.36	2,490,000 ± 67,000	>1000	>1000	>1000
8e	NC1=NC=NC2=C1C(C(C=C3)=CC=C3OC4=CC=CC=C4)=NN2[C@H]5CN(C6=CC=NC(S(C)(=O)=O)=N6)CCC5	48 ± 0.3
9a	NC1=NC=NC2=C1C(C(C=C3)=CC=C3OC4=CC=CC=C4)=NN2C5CN(C6=CN=C(S(C)(=O)=O)N=C6C)CCC5	80 ± 3
9b	NC1=NC=NC2=C1C(C(C=C3)=CC=C3OC4=CC=CC=C4)=NN2[C@H]5CN(C6=CN=C(S(C)(=O)=O)N=C6)CCC5	103 ± 5
10	NC1=NC=NC2=C1C(C(C=C3)=CC=C3OC4=CC=CC=C4)=NN2[C@H]5CN(C(C6=CC=CC=C6)=O)CCC5	100 ± 0.2
11a	OC(C1=CC=NC=N1)=O
11b	OC(C1=CN=CN=C1)=O
12a	NC1=NC=NC2=C1C(C(C=C3)=CC=C3OC4=CC=CC=C4)=NN2[C@H]5CN(C(C6=CC=NC=N6)=O)CCC5	53 ± 2
12b	NC1=NC=NC2=C1C(C(C=C3)=CC=C3OC4=CC=CC=C4)=NN2[C@H]5CN(C(C6=CN=CN=C6)=O)CCC5	83 ± 7
